# Supplementary material for: Identification of BBX gene family and its function in the regulation of microtuber formation in yam
Source: BMC Genomics. 2023 Jun 26;24:354. doi: 10.1186/s12864-023-09406-1 (PMC10291778; doi:10.1186/s12864-023-09406-1)
Supplement: Supplementary file 1 — Additional file 1: Supplementary Table 1. The information of BBX family genes in D. rotundata. Supplementary Table 2. The information of BBX family genes in D. alata. Supplementary Table 3. The information of BBX family genes in D. opposita ‘Tiegun’. Supplementary Table 4. Homologous BBX gene pairs between D. alata, D. rotundata, O. sativa and A. thaliana. The homologous gene pairs were identified by the results of BLAST and collinearity analysis. When both Ka and Ks were equal to 0, Ka/Ks was considered equal to 1. When only Ks was equal to 0, it was marked as Ka >> Ks. Segmental means that the gene might arise from segmental duplication. Tandem means that the homologous sequences in close genomic proximity. Supplementary Table 5. Primers used for gene cloning, semiqRT-PCR and qRT-PCR detection of DoBBX2 and DoBBX8. The double underscores represent the pBI121 plasmid based linker sequences. The restriction endonuclease recognition sites for Sac I and Xba I were included in the respective oligonucleotide primers, which are markered with single underlines. Supplementary Table 6. Accession numbers of the protein sequences used in phylogenetic analysis of DoBBX2 and DoBBX8. Do: D. opposita 'Tiegun', Da: the greater yam (D. alata), Dr: the white Guinea yam (D. rotundata), Pd: P. dactylifera, Eg: E. guineensis, Dof: D. officinale, Peq: P. equestris, Os: O. sativa, At: A. thaliana, St: S. tuberosum, Nn: N. nucifera, Vv: V. vinifera, Md: M. domestica, Ptr: P. trichocarpa. [file 12864_2023_9406_MOESM1_ESM.xlsx]

## Sheet: Supplementary Table 1
Supplementary Table 1 The information of BBX family genes in D. rotundata
Name	Protein ID	Category	Chromosome	Start	End	Gene orientation	CDS length	protein length	molecular weight(Da)	isoelectric point	Domains	CDS	AA
DrBBX1	XM_039290124	I	3	7245328	7246789	Downward	1053	350	39087	5.9	2B+CCT	ATGAACTCAGAAGATATAAGCGGCTCCGGCAGAAGAATAGGCGCCGAGAGCGGTGGAGGATGGGCGAGAGCTTGCGACGTGTGCCGGGGAGCCCCATGCTCGGTGTTCTGCCGCGCCGACGAAGCCTACCTCTGCGCGAGCTGCGACGCTCGCGTGCACGCTGCCAACCGAGTCGCCTCACGCCACGAGCGCGTCTGGGTCTGCGAAGCCTGCGAGCGGGCCCCGGCCACCCTCACTTGTCGCGCTGACAACGCCGCTCTTTGCCCCGCTTGTGACGCCCAGGTCCACTCGGCCAACCCACTCGCACGCCGCCACCAGCGCGTGCCTATTCTCCCCATCCAGCCCGGCAGGCTCATTCTTGGCCCTGATTTCCCCCAGGTGACTGATAGAGAAACCAAT…	MNSEDISGSGRRIGAESGGGWARACDVCRGAPCSVFCRADEAYLCASCDARVHAANRVASRHERVWVCEACERAPATLTCRADNAALCPACDAQVHSANPLARRHQRVPILPIQPGRLILGPDFPQVTDRETNEVTCEDEDEAASWLLPEPAKNNVEFLFDGEVDEYLNFAEYNNTLIGECECVVPVQQQQQQHQAQQQELQEQHQSYQMEMEYEVPKPGFTYTASLSHSVSLSSMEASVVPDTTMTDISNCRIRPAKGTIDLFSGAPIQMAAQFTPMDREARVLRYREKKKARKFEKMIRYASRKAYAETRPRIKGRFAKRSEVKLKVADQTFSASMVSESSYGIVPSF
DrBBX2	XM_039285421	I	16	12296089	12297377	Upward	966	321	34581.7	5.66	2B+CCT	ATGGCTAGCGATGCGGAAGCCAGAGGTTACTGGGGACTCGGCGGCCGCGCTTGCGACACGTGCCACGGCT CCCCGGCCCTTCTTTACTGCCGCGCCGACTCCGCTTTCCTCTGCGGCGCGTGCGACTCACGTGTCCACGC CGCCAACCGCCTCGCCTCCCGCCACGAGCGTGTCTGGGTCTGCGAGGTCTGCGAGCAAGCCCCCGCCGTC GTCACCTGCAAAGCCGACGCCGCCGCCCTCTGCTCCTCCTGCGACGCTGACATCCACTCTGCCAACCCCC TCGCCCGCCGCCATGACCGCTCCCCTATCATCCCTTTCTTCGACACCCCTTCCTCCGCCGCCGCCGCCGC CGCCACTGCCCCCGCTGGTACCCTCTTCAAACCCTCCGATGATG…	MASDAEARGYWGLGGRACDTCHGSPALLYCRADSAFLCGACDSRVHAANRLASRHERVWVCEVCEQAPAVVTCKADAAALCSSCDADIHSANPLARRHDRSPIIPFFDTPSSAAAAAATAPAGTLFKPSDDDDENDAAVDEAEAASWILPNPNPKSTDLFFADVDPYLDLEYTDSVVPVHTKPIPPPIICADHGCIELDFTRSKASFSTFSRSVSSSEVGVVPDGTTMADVTNPYSGAGKVSTALDREARVMRYREKRKNRRFEKTIRYASRKAYAETRPRIKGRFAKRSEIEPEVDHLFSAVSAAAALIADPGYGVVPSF
DrBBX3	XM_039276154	I	9	30238958	30240428	Upward	1054	345	37040.5	5.59	2B+CCT	ATGGCGAGTGAAGCGGAGGAGAAGAGCTACTGGGGAATGAACGGACGAGCGTGTGACACGTGCAGGGGATCACCGGCTCTGATCTACTGTAGAGCAGATTCGGCGTTCCTCTGCGGCACGTGCGATGCGCGTGTGCACGGGGCGAACCGTGTCGCGTCCCGGCACGAGCGTGTTTGGGTTTGCGAGGTTTGCGAGCAAGCTCCCGCCGCCGTCACCTGCAAGGCCGACGCGGCGGCGCTCTGCGCCGCCTGCGACGCCGACATCCACTCCGCCAACCCCCTCGCTCGCCGTCACGAGCGCTCACCCATCGTCCCCTTCTTCGACTTCCCAGCCACCAAAACCCTCCTCTTCAAACCCTCCGACGACGATGACGACGCTGTCGCCGTCGACCCCACCGCT…	MASEAEEKSYWGMNGRACDTCRGSPALIYCRADSAFLCGTCDARVHGANRVASRHERVWVCEVCEQAPAAVTCKADAAALCAACDADIHSANPLARRHERSPIVPFFDFPATKTLLFKPSDDDDDAVAVDPTAAAAEEAEAASWILPNPNPNPNHKGMEMLFGDVDPYLDFDYAAPVMDSVVPVQTKVIGGSGGAPPVLATDGCIELDFTRAKASYSSYNTTHSFSHSVSSSEVGVVPDGNGNAMADVTNPYGSAGRPSAAVVAMDREARVMRYREKRKTRRFEKTIRYASRKAYAETRPRIKGRFAKRSEIETEIDPIFSSGSGAGVASTAFMIDPGYGVVPSF
DrBBX4	XM_039262401	I	NW_024086795.1	47134	48626	Upward	837	278	30942.8	6.94	2B+CCT	ATGGCGAGAGAGCTGGAAGAGAGGAGTGGGTACTGGGGGCTGACGGCGAGGCCGTGTGACACCTGCCGGACGGTGCCGGCGGTGCTCTACTGCAGAGCCGACAAGGCTTTCCTATGCACCGCGTGCGACACGCGAGTGCACGGGGCGAACACGGTGGCATCGCGCCATGAGCGGGTGTGGGTCTGCGAGGTGTGCGAGCAAGCGCCGGCCAGCGTGACCTGCAAGGCCGATGCCGCCACGCTCTGCATCACCTGTGACGCCGACATCCACTCCAATAACCAGCTCTCCCGTCGACACGAGCGCCAGCCTCTCCTCCCTTTCTATGAAACCCCCTCCAAACCCACCCCTCCCTTAGCCGATGACCCTTCCTGGCTTTTCTCCACCCCCAAATCCCCAGAT…	MARELEERSGYWGLTARPCDTCRTVPAVLYCRADKAFLCTACDTRVHGANTVASRHERVWVCEVCEQAPASVTCKADAATLCITCDADIHSNNQLSRRHERQPLLPFYETPSKPTPPLADDPSWLFSTPKSPDLKSSEFYFQDSDPYLDLDFAGSIHQTDSIVPAPAPAPINLSFSTYTDSQSGEAGVVPEAVTEVSGGGDGGRGLVAKMEREARVMRYREKRKSRRFEKTIRYASRKAYAETRPRIKGRFAKRTDVAEPVPDPVYFFDPSYGVVPSF
DrBBX5	XM_039263212	II	3	2523567	2528281	Downward	1260	419	45716.6	4.96	2B+CCT	ATGAGTCCTCTTTGTGACTTTTGCGGGGAGCAAAGGTCGATGGTGTATTGCCGGTCTGATGCTGCTTGCTTGTGTTTGTCTTGTGATCGGAATGTTCATTCGGCGAATGCGCTGTCTCGGCGACACTGGCGGACTCTCGTGTGTGATCGGTGCAGTGCACAGCCTGCTTTGGTTAGGTGCATTGAGGAGAGTGTTTCGCTCTGCCAGAATTGTGATTGGACTGGACATGGTGGCTCGGCTTCAGCTTCAGGACATAAAAGACAGACTATTAACTGCTATTCTGGCTGTCCATCTGCTTCGGAGCTTTCTAGAATTTGGTCATTTGTTTTGGAGATCCCTCCGATTGCAGAGTCTAGTTGTGAGCAGGGGATGGGTATGATGAGCATAAATGAGAACAGT…	MSPLCDFCGEQRSMVYCRSDAACLCLSCDRNVHSANALSRRHWRTLVCDRCSAQPALVRCIEESVSLCQNCDWTGHGGSASASGHKRQTINCYSGCPSASELSRIWSFVLEIPPIAESSCEQGMGMMSINENSVSDNWRPHAENSSGADIPCDSMANNVENDDNNFGAWLASTSTSDVHPMSCSGDQPACSVDSTAPKLCFSDTKDLGISKNESFYDDFSVDDVDLTFENYEELFGVSHNPTEQLFEDAGIESFFETKETSAANSNCQVNPAAEARTIQGTCSNNPLSVDSAMSNPGTKADSNLCFPAKEGRPALSLSFSGLTGESSAGDYQDCGMSPALLMGEPPWYPPGLESSSFSPASRDSAVLRYKEKKKTRKFEKKIRYESRKARADIRKRVKG…
DrBBX6	XM_039267975	II	5	31908709	31912314	Upward	1224	407	45171.4	5.37	2B+CCT	ATGGTGTCTCCTTGTGACTATTGCAGGAGAGAAAGAGCAATGGTTTACTGCCGATCGGATGCTGCTTGCTTATGCTTGCCATGTGATCGCAATGTTCATTCGGCCAATGCTCTTACTCATCGCCATTCTCGCACCCTTCTATGTGAAAGATGCTATTCCCAACCTGCCACAATTTGGTGTGCCGAGGAAAAAGTTTCGCTGTGCCAACATTGTGATTGGATAGGACACGGTAGTTCCGTCTCACTAATGGGCCACAAGAGGCAGGGAATCAGCTGTTACTCAGGCTGTCCGTCAGCAGCTGAACTGTATAGAATTTGGTCTTTTGGTCTTGATCATCCACCAATCCAAGAGTCAAATTGCAAGCAAGTGTCAGGTTTGATGAGCATTAATGAAAACAGT…	MVSPCDYCRRERAMVYCRSDAACLCLPCDRNVHSANALTHRHSRTLLCERCYSQPATIWCAEEKVSLCQHCDWIGHGSSVSLMGHKRQGISCYSGCPSAAELYRIWSFGLDHPPIQESNCKQVSGLMSINENSVSTYWSPSEANNTIDLTGLDMVHDLEDVSKFNTWIGSSSASAVNSVPCSFVQTAGSVTPKLCSNEKKDFGICKDNSLNEDFSVDDVDLSFENYEEIFGDFYNMSKFLEDDDMDGLFEMDMPATNSTCQSEFIQEASSGNVVSADSVMSNPGMNADSNLCIPSRQAHSSVSLSFSSLTGESSAGDYQDCGISSVLTNMVEPPWLPACLDSSSFSPANRDSAVKRYKEKKKNRKFEKKIRYTSRKVRADMRKRVKGRFVKAGDAYDYD…
DrBBX7	XM_039284412	II	15	2306716	2307974	Upward	750	249	27144.6	6.48	2B+CCT	ATGGACGCGGCGGCGGCGGCGGCGTGTGACTACTGCCGTGGCCAGCGGGCGGTGGTCTACTGCTCGCCGGACTCAGCTCGTCTATGTCTATCATGTGACGTCCATGTCCACTCAGCCAATGCGCTCGCCAGCCGCCATGTCCGTTCCCTCATCTGTGACCGTTGTCTAGTCCAACCAGCCATCACTTGGTGCATGGATGAGGGTGCAATCCTCTGCCATGACTGTGATTGTTGTGCCTTTTCCTTTGCTTGCTCTTCACTTCTTCATCGCCGGCAACCTGTTGGTTGTTATTCTGGTTGTCCTTCAAGTTCTGATCTTTTGAGCTTATGGTCCTCTGTTCTTAATGTCAATCATTTGACCAATGCTCCATTCCAGTTTCACTGTTCTTCTGATGATGTC…	MDAAAAAACDYCRGQRAVVYCSPDSARLCLSCDVHVHSANALASRHVRSLICDRCLVQPAITWCMDEGAILCHDCDCCAFSFACSSLLHRRQPVGCYSGCPSSSDLLSLWSSVLNVNHLTNAPFQFHCSSDDVCGLYPFQDASLDFAADNLVEGVLDNSDQGMMINGNGIQHVGSISISNHTGESSAVDYQDCGVSPMLLNNESSTLDANYPQARTEAKMRYNQKKKSRKFGKNLKYGTRKVKSEKMKT
DrBBX8	XM_039273754	II	7	3028534	3032204	Downward	1275	424	46264.4	5.22	2B+CCT	ATGATGAGCAGCTTACCCGTTCCCTCTCTCGATAGCACCTTCATTCAAAGTCCTTCATCAGAAGACGAAGCTCCATTGACGACCACTCGATCGAAGAAGACGATGGGAGAGGAGGCGGCGACGGCAACGGCGACGGAGACGGCGACGGAAACGACGGTGGCGGAGAAGGAGGCTGGGAGTGGTGGCGCTTGTGAGTTCTGCGGTGAGGCGCCGGCGTTGGTGCACTGCCGGGCGGATTCTGCTCGGCTTTGCCTAGCCTGCGATCGCCACGTCCACGCCGCCAACACCGTGTCGTCCCGGCACTCCCGTGCGCTCCTCTGCGACACCTGCCGCACCGCGCGGGCCACCATCCTCTGTGCTTCCCACAACTCCATGCTCTGCCCTAACTGCGATTTCGAT…	MMSSLPVPSLDSTFIQSPSSEDEAPLTTTRSKKTMGEEAATATATETATETTVAEKEAGSGGACEFCGEAPALVHCRADSARLCLACDRHVHAANTVSSRHSRALLCDTCRTARATILCASHNSMLCPNCDFDAHQDAAQQHDRRPVEPFSGCPTAVELVDVLGVGGDGKEIGGGGDEGFGEDGWVWEAQPILSLEDYIVPTTSCHGFQALGFAPLNKNRKAACGKHREEILRQLRELMKSESYVATDCWQQESAVEFIPMEQEQILQEGNMEFNLNQDTTCFNVPTYEVNFFQWDHSDNHDLTHTVAFPFEQFTGSSLIANHTKTEEAGDIDASANQVSGSGDGGGGGGESGDAIIKDKILSLPKRSGYDLALPDRDSVLSRYKEKRKARRYDKLIRY…
DrBBX9	XM_039265899	III	4	4952895	4957483	Downward	1284	427	47311.9	5.56	1B+CCT	ATGTCACCGGAGACGTGCTCGGCGCCGCCGGCGTGCGACTACTGTGGATCGGCCCTCGCAGCACTCTATTGCCGAGCTGACGCTGCGCGGCTTTGCCTCCCTTGCGATCGCCATGTCCACTCGGCCAACGCCCTTTCCCGCAAACATCCGCGCTCCGCCCTCTGCTCTTCTTGCTACTCTGCCCCCGCTGTCTCCCGCCTTGGCTCCCTCTTCTTCTGCTCCGCTTGCGAAACCGACCCCTCTCCCCCTCACGTCCCCGCCGCTCTCGAGCCGCTCTCCGGCCTTCCCTCGGCGGCTTCCATAGCTGCCTCTCTTGATCTTGAGTTCCCTCCTGAGATCCCCCAGCCGGAGCCATTGAATCGGGCTTTCTCGAATTGGGGGTCGATTAACGCTTTTGAG…	MSPETCSAPPACDYCGSALAALYCRADAARLCLPCDRHVHSANALSRKHPRSALCSSCYSAPAVSRLGSLFFCSACETDPSPPHVPAALEPLSGLPSAASIAASLDLEFPPEIPQPEPLNRAFSNWGSINAFEELSVPKWEQKQQLLEQVLELAKSENDGQQEQPVQCGFGPMTPGRSNNDGLMQYTELLMLPPAGCVDLKGCDRLVEDEDLLWDNGSAAAQIWDFDLGRTMEQKESSPLEIEFCNNANFMMKNYTDLLKENSFATENFVEDMCDTNHLS ANDDISSTNIHHVSSLKLNMQTTSKWQNNAHNSALQGTATSGNSKFTIVSSIGNSHDTGLGGTIKEISFQEHTFIRTESFKETQKIDSERMAQNRGNAMQRYKEKRKNRRYDKHIRYE…
DrBBX10	XM_039281706	III	14	17869411	17872182	Downward	1224	407	44944.8	5.3	1B+CCT	ATGTCGCCGGAGAATGGAGTGGCCTCGTCGGCGCCGGTGTGTGATTACTGTGCGACGGCGGTGGCGGCTCTCTACTGTGGCGCAGACTCCGCCCGGCTCTGCCTCCTTTGTGACCGGAACGTGCACTCGGCCAACGCCCTATCGCGCAAGCACGCACGATCACCGCTTTGCTCATCGTGCTCATCCGGCGCCGCCGCATCCCGGCATGGCTCCATCTTCCTTTGCACCGACTGTGAGCTCGTCCCTTTGCCCTCCTCCACCAACCCGTCATCCCCCGTCCAACCCCTCTATGGCCTCCCATCCGCCTCTGATCTCGCTGCCGCTTTGAATCTCGATTTCTCTTCTAAGATCCCTAAGTCTTCGCTTCTGGATCCCCAATTCTTTTCGCCTGACGTTCTG…	MSPENGVASSAPVCDYCATAVAALYCGADSARLCLLCDRNVHSANALSRKHARSPLCSSCSSGAAASRHGSIFLCTDCELVPLPSSTNPSSPVQPLYGLPSASDLAAALNLDFSSKIPKSSLLDPQFFSPDVLEELYVPRWEKSLQLLEQVMELSKDDAPETPRQSDNGEVMPYSELLMSPLDGGPDLNGTVQHTGDEELLFDSGTVADHSTQIWDFNLGRSREQNESSLFEMDGYGTNTEGFTIKSYDDLFRENTFSTTHVLEDIYNTNCISAATDDISSTNVRCVSSRKKGQDNLTANSGNSNWTAVRPTNVLHDTEPNHAIKEISFTQHPVISSKQFKALNKIDSEQLAQNRGNAMQRYKEKRKTRRYDKHIRYESRKARADTRMRVKGRFVKASE…
DrBBX11	XM_039269794	III	5	28100530	28101922	Upward	1056	351	39632	6.16	1B+CCT	ATGAACCATTCTGAATACAAGGAACAGATACACGCTCGCCCTTGCGACGGATGCATCAGGCGACGCGCCCGCTGGTACTGCGCCGCCGACGACGCGTTTCTCTGCCAGTGCTGTGACGCATCGATCCATTCGGCTAATCCTCTTGCACGCCGCCACGAGCGTCTCCGTCTCAAGACCGGCTCTTTATCAGCTGCCCTCAAGCTTCATACTCCAGCTTGGCAGCATGGAATCACTCGGAAAGCACGTACACCGCGCCCGAAGCCTGCCGGAGCTGTAGTCAAGTCTGAACCATTAGTGCCGGACCTTGAGACTGTGTCGGCCGACGAGAATAATACTGAAGAGGAGCAGCTGCTTTTGTATTGTGTTCCGGTGCTTGATCATTCTCCTTCGGAGAAGCGG…	MNHSEYKEQIHARPCDGCIRRRARWYCAADDAFLCQCCDASIHSANPLARRHERLRLKTGSLSAALKLHTPAWQHGITRKARTPRPKPAGAVVKSEPLVPDLETVSADENNTEEEQLLLYCVPVLDHSPSEKRPFVDCNNNYLHVDEDDAELTEFAANMERLLGPGMDEDVLCMEGMGFLGLKDESNHEIKMEIGDHDDQKMVKEDVDLA RETLEMNLDCGSVLETTDDQKVNECLHGKRLILRLDYEKVMTAWASCNGLSPWGDGERPVINLNQCFPAEFIMGGVWGGGGGGEMGQVGGGDGGREARVTRYREKRRTRLFAKKIRYEVRKLNAEKRPRMKGRFVKRVSSY
DrBBX12	XM_039290167	III	19	3821278	3823271	Downward	1221	406	44992.5	5	1B+CCT	ATGAGTTCGCCCGAGATGCAGCAACAGCAGCGCACGGCCGGCGCACTCGGCAGCAAGACAGCGCGCGCGTGCGACGGATGTATGCGGCGCAGAGCGCGCTGGTACTGCGCGGCAGACGACGCGTTCCTTTGTCAAGCTTGTGACTCCTCCGTGCACTCCGCCAACCCACTCGCCCGGCGCCACCAGCGAGTCCGGCTCAAGACCTCGGCCCCGTCCGTTCTCAAGCTCGACGATGGCCCTTCCTGGCACCAGGCCATCACGCGCAAGGCTCGGACACCACGGCCGAAGCCTGGAGTCATAACCAGCGTCAAGTCGGAGCCTGTTGTACCTGACCTTGAAGCTGTGTCGGCCGATGAGAACAACGTTGGTGAAGAGGACCAGTTGGTTTACCACCGCGTG…	MSSPEMQQQQRTAGALGSKTARACDGCMRRRARWYCAADDAFLCQACDSSVHSANPLARRHQRVRLKTSAPSVLKLDDGPSWHQAITRKARTPRPKPGVITSVKSEPVVPDLEAVSADENNVGEEDQLVYHRVPEFDPLLAEFRSPDPVIGGLDDVHGFGSKTEERELPESGSLAGFLPADDDVDLAEFAADMETLLGRGLEEDAFCMESLGIGFSGEEDKTMTMMMKMEMKEEMNEEEDDDERMDLDGREMVLELNFDSGSTAPEEVEVEVEEKIVDDKRMKLRLNYEAVIDAWSSSCQGSSPWTDGDRPKLNPDECLPEFKGGMWPVSGQVTGPISGGGGGGDGGREARVTRYREKRRTRLFAKKIRYEVRKLNAEKRPRMKGRFVKRSSFPVVGAG…
DrBBX13	XM_039263547	IV	NW_024087584.1	147467	150989	Downward	624	207	22652.6	5.88	2B	ATGAGGACCATCTGTGATGTCTGCGAGAGCGCCCCTGCCCTTCTCTTTTGCGCCGCTGATGAAGCCGCTCTCTGCCGAGCTTGCGACGATAAGGTTCATATGTGCAACAAGCTTGCTAGCCGACATGTGCGTGTAGGACTTGCTGACCCAAGTGAAGTTCCTCGTTGTGACATATGTGAAAATGCACCTGCTTTCTTCTATTGTGAGATAGATGGAAGCTCCTTGTGCTTGCAATGTGACATGATTGTGCATGTCGGAGGAAAAAGAACTCATGGAAGATATCTGCTCTTGCGGCAGCGGGTTGAGTTTCCAGGTGATAAACAAGCTCACATGGAAGATGCCGCCATTCAACCTAAGGACCCTGTTGAAAGTGGCAGGGACCCTTATCAGGCACTTAAA…	MRTICDVCESAPALLFCAADEAALCRACDDKVHMCNKLASRHVRVGLADPSEVPRCDICENAPAFFYCEIDGSSLCLQCDMIVHVGGKRTHGRYLLLRQRVEFPGDKQAHMEDAAIQPKDPVESGRDPYQALKSVTRGRMQNHRIPTAATLDENNDDHGKIDLNMRPLRTLGQASNPQPQGVDLSSGNNHDTAGVVPTGPFKGDVEK
DrBBX14	XM_039263559	IV	NW_024087584.1	23366	24675	Upward	777	258	28057.3	6.33	2B	ATGAAGATACAGTGTGATGTGTGCAACCATGAACCAGCCACACTCTTCTGCTGCGCCGATGAAGCAGCACTCTGCTCCTCCTGTGACCGCCACATCCACCGCGCTAACAAACTCTCCATCAAACACCACCGTCTCCCTTTCCTCTCCCCTTCTCCTTCTTCTCCTTCTCCTCTCTGTGACATCTGCCAGGACAAGAAAGCCTTCATCTTTTGCCAACAAGACCGAGCAATCATCTGCCGAGACTGTGATGCCGCAATCCACACCAACAACCATCTCACCGAGAACCACTCCCGTTTCTTCCTCACCGGCGTCCGTATCTCCTCTTCCCCTGCTCCAAACTCCTCCTCCTCCTCCTCCTCCTCCGACCAGCCGGAGAAACACACCAACGCTACAAGCACT…	MKIQCDVCNHEPATLFCCADEAALCSSCDRHIHRANKLSIKHHRLPFLSPSPSSPSPLCDICQDKKAFIFCQQDRAIICRDCDAAIHTNNHLTENHSRFFLTGVRISSSPAPNSSSSSSSSDQPEKHTNATSTSSSSFSDYLIKTLPGWKVEDLLVDDAAEAAAAHFQVEDLADEIPSWAAPHVPQSPAICFSDAAAAVAAVKQVNSTTHSKRQASDDAFRVPQLSPAIAGGQNKRQRTSVAPFPTSSSFSYPLFWYH
DrBBX15	XM_039279210	IV	11	2491482	2492774	Downward	828	275	30979.6	5.45	2B	ATGAAAATACAGTGTGATGTGTGCACGGCAGAGTCGGCCACCATCTTTTGTTGCGCCGACGAGGCCGCTCTTTGCTCAGCTTGTGACCGGCGTGTTCACACCGCCAACAAACTCGCCGGAAAACATCGCCGTCTTTCTTTATCTTCATCCCTGCAATCTCCACCACTTTGTGATGTTTGCCAAGAGAAAAGAGGTTTTATTTTCTGCCAAGAAGATCGAGCAATACTTTGTAAAGATTGTGATGAACAAATCCATTGTGCAAATGAGTTAACAAAGAAACACAACCGGTTTCTTTTATCTAGTGCTCTTCGGCTTTCTTCGACTTCCATGCCGGAGCTTACAACCACTTCCTCCGCCTCCACCGAGACATCAAATATCACCACCAAAGCAAATAATAAT…	MKIQCDVCTAESATIFCCADEAALCSACDRRVHTANKLAGKHRRLSLSSSLQSPPLCDVCQEKRGFIFCQEDRAILCKDCDEQIHCANELTKKHNRFLLSSALRLSSTSMPELTTTSSASTETSNITTKANNNDNNNDNNNNNNNSSSISEYLIKTLPGWRVEDLLEETMDDYFLMEETVEEELPIWQALQVPQAPQSEFSTHVFNLQQMKTVSFDNFQFMAKSGRPEKRSSDDVFRVPQIPTLNVEKHKRSRTLNANSSMPPSSTSSCCSSFWY
DrBBX16	XM_039263371	IV	NW_024087464.1	48307	50290	Upward	588	195	22002.5	8.6	2B	ATGAAGATACAGTGTGATGTATGTGAGAGGGCGGAGGCGACGGTGCTTTGCTGCGCCGATGAGGCGGCGCTTTGCTGGGGATGTGATGAGAAGGTCCACGCCGCTAACAAGCTCGCCGGGAAGCACCAGCGTGTGCCCCTACTGTCCTGCTCCTCCTCAAACCCTAGCTCCAATTCCTCTCCCAATCCCACTTGTGATATTTGCCAGGAGAAGACCGGGTACTTCTTTTGCTTGGAGGATCGCGCATTACTTTGTCGGCATTGTGATGTGTCAATTCACTCGGCGAGCCCTTTTGTATCGTCGCACCAACGATTCCTTATCACGGGGGCGATGAGGTTGATGGCCGTCGATCGCAGTGGCCGTGGAGTGAGATCCTCGAAACGACTGGAATGGATCAGT…	MKIQCDVCERAEATVLCCADEAALCWGCDEKVHAANKLAGKHQRVPLLSCSSSNPSSNSSPNPTCDICQEKTGYFFCLEDRALLCRHCDVSIHSASPFVSSHQRFLITGAMRLMAVDRSGRGVRSSKRLEWISAMDSRNRVPLINGKAKFAITQKRLKGKKERQNIKIEVEEMEIHLTLLYIYDPLILFAFEFFL
DrBBX17	XM_039277178	IV	10	4029791	4031945	Upward	612	203	21999.5	6.28	2B	ATGAAGATACAGTGTGATGTATGTGAGAGGGCGGAGGCGACGGTGCTTTGCTGCGCCGATGAGGCGGCGCTTTGCTGGGGATGTGATGAGAAGGTCCACGCCGCTAACAAGCTCGCCGGGAAACACCAGCGTGTGCCCCTACTGTCCTGCTCCTCCTCAAACCCTAGCTCCAATTCCTCTCCCAATCCCACTTGTGATATTTGCCAGGAGAAGACCGGGTACTTCTTTTGCTTGGAGGATCGCGCATTACTTTGTCGGCATTGTGATGTGTCAATTCACTCGGCGAGCCCTTTTGTATCGTCGCACCAACGATTTCTTATCACGGGGGTAAGAGTAGCCCTCCAGCACTATCTTACCAATAATAGTAGCAATATCAGCAGTAGCAGTAATAATGTAAGC…	MKIQCDVCERAEATVLCCADEAALCWGCDEKVHAANKLAGKHQRVPLLSCSSSNPSSNSSPNPTCDICQEKTGYFFCLEDRALLCRHCDVSIHSASPFVSSHQRFLITGVRVALQHYLTNNSSNISSSSNNVSSNSSSNNGNNIRSNSLASNSSPANKKLKMSLMNLAGDEVDGRRSQWPWSEILETTGMDQCYGFPEPGASN
DrBBX18	XM_039269295	IV	5	3341651	3343911	Upward	723	240	26334.1	5	2B	ATGAAGATCCAGTGTGATGCTTGTGAGAAGTCCCCGGCGACAGTTATTTGCTGCGCTGATGAGGCGGCTCTCTGCGCAAGCTGCGATGTGGAGATTCATGCGGCAAACAAGCTTGCAAGCAAGCACCAGAGACTTCTTCTTCAGTGTCTCTCAAACAAGCTCCCACGTTGTGATATCTGTCAAGAGAAGCCGGCCTTCATCTTCTGTGTGGAGGACAGAGCCCTTTTCTGCCGTGAATGTGATGAGCCCATTCATGTAGCTGGTAGCCTCTCCGGAAATCACCAACGCTTCCTGGCAACTGGTATTCGTGTGGCACTGAGCTCCGGATGCAACAATGATATCAACAAAGAATGCTTTGAGCCACCAAACCGTCATGCTCCACTCCAAGCTCCAAACAAT…	MKIQCDACEKSPATVICCADEAALCASCDVEIHAANKLASKHQRLLLQCLSNKLPRCDICQEKPAFIFCVEDRALFCRECDEPIHVAGSLSGNHQRFLATGIRVALSSGCNNDINKECFEPPNRHAPLQAPNNLSTQQTPSAFTQSAWAVDEFLQLSDYESADKKETPAGIGELEWLXDIGLFQGQGHKGMLSAAEVPELVIPQASNAPSYRPTKSNMPLKKLRIELSDDEEYFTVPDLG
DrBBX19	XM_039269430	IV	5	3355428	3357584	Downward	723	240	26357.9	5	2B	ATGAAGATCCAGTGTGATGCTTGTGAGAAGTCCCCGGCGACAGTTATTTGCTGCGCTGATGAGGCGGCTCTCTGCGCAAGCTGCGATGTGGAGATTCATGCGGCAAACAAGCTTGCAAGCAAGCACCAGAGACTTCTTCTTCAGTGTCTCTCAAACAAGCTCCCACGTTGTGATATCTGTCAAGAGAAGCCGGCCTTCATCTTCTGTGTGGAGGACAGAGCCCTTTTCTGCCGTGAATGTGATGAGCCCATTCATGTAGCTGGTAGCCTCTCCGGAAATCACCAACGCTTCCTGGCAACTGGTATTCGTGTGGCACTGAGCTCCGGATGCAACAATGACATCAACAAAGAATGCTTTGAGCCACCAAACCGTCATGCTCCACTCCAAGCTCCAAACAAT…	MKIQCDACEKSPATVICCADEAALCASCDVEIHAANKLASKHQRLLLQCLSNKLPRCDICQEKPAFIFCVEDRALFCRECDEPIHVAGSLSGNHQRFLATGIRVALSSGCNNDINKECFEPPNRHAPLQAPNNLSTQQTPSAFTQSAWAVDEFLQLSDYESADKKETPAGIGELEWFTDIGLFQGQGHKGMLSAAEVPELVIPQASNAPSYRPTKSNMPLKKLRIELSDDEEYFTVPDLG
DrBBX20	XM_039259184	V	19	4465351	4468644	Upward	705	234	25764.5	4.37	1B	ATGAAGGAATGCGAGCTCTGTGAGAAGGCGGCGAGGATGTACTGCGAGTCGGATCAGGCGAGTTTGTGCTGGGAGTGTGATGCGAGGGTTCATGGGGCGAACTTCTTGGTGGCTAGACATACAAGGAGCTTGCTTTGCAGAGGATGCCAGGAACCAACGCCGTGGCGTGCCTCTGGTGCTCGGCTCGGCCAGACGGTGTCCGTCTGCGATCGGTGCACTGGGATTAAGCAGAATGGAAGCGATGCTGACCGAGATGCAGCGGTGGAGGACGGTGGAGAAGGTGATAATGAGGAAGATGAAGATGAGGATGATGATGATGAGGAGGAGGAGGAGGAAGATGACGACGATGGTGAAGAAGAAGAGGAGGAGGAGGAGGAGGATGGGGAGAACCAGGTGGTG…	MKECELCEKAARMYCESDQASLCWECDARVHGANFLVARHTRSLLCRGCQEPTPWRASGARLGQTVSVCDRCTGIKQNGSDADRDAAVEDGGEGDNEEDEDEDDDDEEEEEEDDDDGEEEEEEEEEDGENQVVPGTMTPPPPPVASSSSSDECSTRIRNGILKRMRESTDLAPQDDLHSSSSHHQPRSSPDDEATSLRPSKDRKTAATITDGSPATTRHLLDLRSRRGSPSRPI

## Sheet: Supplementary Table 2
Supplementary Table 2 The information of BBX family genes in D. alata
Name	Gene ID	Category	Chromosome	Start	End	Gene orientation	CDS length	protein length	molecular weight(Da)	isoelectric point	Domains	CDS	AA
DaBBX1	KAH7688747.1	I	3	14219674	14220932	Upward	1056	351	39277.2	6.12	2B+CCT	ATGAACTCAGAAGATATAAGAGGCTCCGGCAGAAGAATAGGCGCCGAGAGCGGTGGAGGATGGGCGAGAGCTTGCGACGTGTGCCGGGGAGCCCCGTGCTCGGTGTTCTGCCGCGCCGACGAAGCCTACCTCTGCGCGAGCTGCGACGCTCGCGTACACGCTGCCAACCGGGTCGCCTCGCGCCACGAGCGCGTCTGGGTCTGCGAAGCCTGTGAGCGCGCCCCGGCCACTCTCACTTGTCGCGCTGACAACGCAGCCCTTTGCCCCGCTTGTGACGCCCAGGTCCACTCGGCCAACCCACTCGCACGCCGCCACCAGCGCGTGCCTATTCTCCCCATCCATCCCGGCAGGCTTATTCTTGGCCCTGATTTCCCCCAGGTGACTGATAAAGAAACCAAT…	MNSEDIRGSGRRIGAESGGGWARACDVCRGAPCSVFCRADEAYLCASCDARVHAANRVASRHERVWVCEACERAPATLTCRADNAALCPACDAQVHSANPLARRHQRVPILPIHPGRLILGPDFPQVTDKETNEVTCEDEDEAASWLLPEPAKNNVEFLFDGEVDEYLNFAEYNNTLIGECECVVPVQQQQQQQHQTQQQELQEQHQSYQMEMEYEVPKPGFTYTASLSHSVSLSSMEASVVPDTTMTDISNCRIRPAKGTIDLFSGAPIQMAAQFTPMDREARVLRYREKKKARKFEKMIRYASRKAYAETRPRIKGRFAKRSEVKLKVADQTFSASLVSESSYGIVPSF
DaBBX2	KAH7659763.1	I	16	8408088	8409141	Downward	978	325	34988.1	5.57	2B+CCT	ATGGCTAGCGATGCGGAAGCCAGAGGTTACTGGGGACTCGGCGGCCGCGCTTGCGACACGTGCCACGGCTCCCCGGCCCTTCTTTACTGCCGCGCCGACTCCGCTTTCCTCTGCGGCGCGTGCGACTCACGTGTCCACGCCGCCAACCGCCTCGCCTCCCGCCACGAGCGTGTCTGGGTCTGCGAAGTCTGCGAGCAAGCCCCCGCCGTCGTTACCTGCAAAGCCGATGCTGCCGCTCTCTGCTCCTCCTGCGACTCCGACATCCACTCCGCCAATCCCCTTGCCCGCCGTCACGACCGCTCCCCTATCATCCCTTTCTTCGACACCCCTTCCTCCGCTCTCACCTCCTCCGCCGCCGCAGCCGCCAATGCTCCTGCTGGTACCCTCTTCAAACCCTCC…	MASDAEARGYWGLGGRACDTCHGSPALLYCRADSAFLCGACDSRVHAANRLASRHERVWVCEVCEQAPAVVTCKADAAALCSSCDSDIHSANPLARRHDRSPIIPFFDTPSSALTSSAAAAANAPAGTLFKPSDDDDENDAAVDEAEAASWILPNPNPKSTDLFFADVDPYLDLEYTDSVVPVQTKPIPPPIICADHGCIELDFTRSKASFSTFSRSVSSSEVGVVPDGTTMADVTNPYGGAGKVSTALDREARVMRYREKRKNRRFEKTIRYASRKAYAETRPRIKGRFAKRSEIEPEVDHLFSAVSAAAALIVDPGYGVVPSF
DaBBX3	KAH7671773.1	I	9	666750	667876	Downward	1038	345	36928.3	5.59	2B+CCT	ATGGCGAGTGAAGCGGAGGAGAAGAGCTACTGGGGAATGAACGGACGAGCGTGTGACACGTGCAGGGGATCACCGGCTCTGATCTACTGTAGAGCAGATTCGGCGTTCCTCTGCGGAACGTGCGACGCGCGTGTGCACGGGGCGAACCGTGTCGCGTCCCGGCACGAGCGTGTCTGGGTTTGCGAGGTTTGCGAGCAAGCCCCCGCCGCCGTCACCTGCAAGGCCGACGCGGCGGCGCTCTGCGCCGCCTGCGACGCCGACATCCACTCCGCCAACCCTCTCGCTCGCCGCCACGAGCGCTCCCCCATCGTCCCCTTCTTCGACTTCCCCGCTACCAAAACCCTCCTCTTCAAACCCTCCGACGACGATGACGACGCCGTCGCCGCCGACCCCGCCGCT…	MASEAEEKSYWGMNGRACDTCRGSPALIYCRADSAFLCGTCDARVHGANRVASRHERVWVCEVCEQAPAAVTCKADAAALCAACDADIHSANPLARRHERSPIVPFFDFPATKTLLFKPSDDDDDAVAADPAAAAAEEAEAASWILTNPNPNPNHKGMEMLFGDVDPYLDFDYAAPVMDSVVPVQAKVVGGSGGAPPVLATDGCIELDFTRAKASYSSYNTTHSFSHSVSSSEVGVVPDGNGNAMADVTNPYGSAGRPSAAAVAMDREARVMRYREKRKTRRFEKTIRYASRKAYAETRPRIKGRFAKRSEIETEIDPIFSSGTGAGVASTAFMIDPGYGVVPSF
DaBBX4	KAH7688184.1	I	3	1066630	1067541	Downward	837	278	30783.6	7.52	2B+CCT	ATGGCGAGAGAGGTGGAAGAGAGGAGTGGCTACTGGGGGCTGACGGCGAGGCCGTGCGCCACCTGCCGGGCGGCGCCGGCGGTGCTCTACTGTAGAACCGACAAGACTTTCCTATGCACCGCGTGCGACACGCGGGTGCACGGGGCGAACACGGTGGCATCACGCCATGAGCGGGTGTGGGTCTGCGAGGTGTGCGAGCAAGCGCCGGCAAGCGTGACCTGCAAGGCCGACGCCGCCACGCTCTGCATCACCTGCGACGCCGACATCCACTCCAACAACCCGCTCTCCCGCCGACACGAGCGCCAACCTCTCCTCCCTTTCTATGAAACCCCCTCCAAACCCGCCCCTCCATTCGCCGATGACCCTTCCTGGCTTTTCTCTACCCCCAAATCCCCAGAT…	MAREVEERSGYWGLTARPCATCRAAPAVLYCRTDKTFLCTACDTRVHGANTVASRHERVWVCEVCEQAPASVTCKADAATLCITCDADIHSNNPLSRRHERQPLLPFYETPSKPAPPFADDPSWLFSTPKSPDLKSSEFYLQDSDPYLDLDYAGSIHQADSIVPAPAPAPINLSFSTYTDSQSGEAGVVPEAATEVSGGGDGGRGLVAKMEREARVMRYREKRKSRRFEKTIRYASRKAYAETRPRIKGRFAKRTDVAEPVPDPVYFFDPSYGVVPSF
DaBBX5	KAH7689075.1	II	3	19256705	19260324	Upward	1260	419	45723.5	4.92	2B+CCT	ATGAGTCCTCTTTGTGACTTTTGCGGGGAGCAAAGGTCGATGGTGTATTGCCGGTCTGATGCTGCTTGCTTGTGTTTGTCTTGTGATCGGAATGTTCATTCGGCGAATGCGCTGTCTCGGCGACACTGGCGGACTCTCGTGTGTGATCGGTGCAGTGCACAGCCTGCTTTGGTTAGGTGCATTGAGGAGAGTGTTTCGCTCTGCCAGAATTGTGATTGGACTGGACATGGTGGCTCGGCTTCAGCTTCAGGCCATAAAAGACAGACTATTAACTGCTATTCTGGCTGTCCATCCGCATCTGAGCTTTCTAGAATTTGGTCATTTGTCTTGGAGATCCCTCCGATTGCAGAGTCTAGTTGTGAGCAGGGGATGGGTATGATGAGCATAAATGAGAACAGT…	MSPLCDFCGEQRSMVYCRSDAACLCLSCDRNVHSANALSRRHWRTLVCDRCSAQPALVRCIEESVSLCQNCDWTGHGGSASASGHKRQTINCYSGCPSASELSRIWSFVLEIPPIAESSCEQGMGMMSINENSASDNWRPHAENSSGADIPCDSMANNVENDDNDFGAWLASTSTSDVHPMSCSGDQPACSVDSTAPKLCFSDTKDLGISKNESFYDDFSVDDVDLTFENYEELFGVSHNPTEQLFEDAGIESFFETKETSAANSNCQVNPAAEARTIQGTCSNNPLSVDSAMSNPGTKADSNLCFSAKEGRPALSLSFSGLTGESSAGDYQDCGMSPALLMGEPPWYPPGLESSSFSPASRDSAVLRYKEKKKTRKFEKKIRYESRKARADIRKRVKG…
DaBBX6	KAH7684189.1	II	5	25649751	25652129	Upward	1227	408	45276.6	5.15	2B+CCT	ATGGTGTCTCCTTGTGACTACTGCAGGAGAGAAAGAGCAATGGTTTACTGCCGATCGGATGCTGCTTGCTTATGCTTGTCATGTGATCACAGTGTTCATTCGGCCAATGCTCTTACTTATCGCCATTCTCGCGCCCTTCTATGTGAAAGATGCTATTCCCAACCTGCCACAATTTGGTGTGCCGAGGAAAAAGTTTCGCTGTGCCAACATTGCGATTGGATAGGACATGGTAGTTCCGTCTCACTAATGGGCCACAAGAGGCAGGGAATCAGCTGTTACTCAGGATGTCCATCAGCAGTTGAACTGTACAAAATTTGGTCTTTTGGTCTTGATCATCCACCATTCCAAGAGTCTAATTGCAAGCAAGTGTCAGGTTTGATGAGCATTAATGAAAACAGT…	MVSPCDYCRRERAMVYCRSDAACLCLSCDHSVHSANALTYRHSRALLCERCYSQPATIWCAEEKVSLCQHCDWIGHGSSVSLMGHKRQGISCYSGCPSAVELYKIWSFGLDHPPFQESNCKQVSGLMSINENSVSTYWSPSEANNTIDLTGLDMVHELEEISKFNTWIGSSSVSAVNSVPCSAVQTAGSITTPTLCSTEKRDFGICKDDSLNEDFFVDDIDLSFENYEEIFGDSYNMSKFLEDDDMDGLFEMDMPTTNSACQSEFIQEASSSNVVSADSVMSNPGMNADSNLCIPSRQAHSSVSLSFSSLTGESSAGDYQDCGISSVLTNMAEPPWLPACLDSSSFSPACRDSAVKRYKEKKKNRKFEKKIRYTSRKVRADMRRRVKGRFVKAGDAYDY…
DaBBX7	KAH7676791.1	II	7	3604859	3607780	Upward	1230	409	44981.2	5.4	2B+CCT	ATGATGAGCCGCTTACCCGTTCCCACTCTCGATAGCACCTTCATTCAAAGCCCTTTATCAGACGACGAAGCTCCATTGACGACCACTCGATCGAAGAAGACGATGGGAGAGGAGACGGCGGCGACGGCGGAGAAGGAGGCTGGGAGTGGTGGCGCTTGTGAGTTCTGCGGTGAGGCGCCGGCGTTGGTGCACTGCCGGGCGGATTCTGCCCGGCTTTGCCTAGCCTGCGATCGCCACGTCCACGCTGCCAACACCGTGTCGTCTCGGCACTCCCGTGCGCTCCTCTGCGACGCCTGCCGCACTGCGCGGGCCACCATCCTCTGTGCTTCCCACAACTCCATGCTCTGCCCTAACTGCGATTTCGATGCTCATCAGGATGCGGCGCAGCAGCATGATCGA…	MMSRLPVPTLDSTFIQSPLSDDEAPLTTTRSKKTMGEETAATAEKEAGSGGACEFCGEAPALVHCRADSARLCLACDRHVHAANTVSSRHSRALLCDACRTARATILCASHNSMLCPNCDFDAHQDAAQQHDRRPVEPYSGCPTAVELVDVLGVGGDGKEIVGGGDEGFGEDGWVWEAQPILSLEDYIVPTTSCHGFQALGLVPLNKNRKAACGKHREEILRQLRELMKSESYVATDCWQQESAVEFIPMEQEQILQEGNMEFNLNQDTTCFNVPTYEVNFFQWDHSDNHDPTHTMAFPFEQFTGSSLIANPTKTEEAGDIDASANQVSGSGGGGESGDAIIKEKILSLPKRSGYDLALPDRDSVLSRYKEKRKARRYDKLIRYESRKARADSRVRIKG…
DaBBX8	KAH7686725.1	III	4	19918321	19922413	Upward	1284	427	47208.9	5.73	1B+CCT	ATGTCACCGGAGACGTGCTCGGCGCCGCCGGCGTGCGACTACTGTGGATCGGCCCTCGCAGCACTCTACTGCCGCGCCGACGCTGCGCGGCTTTGCCTCCCTTGCGATCGCCATGTCCACTCGGCCAACGCCCTTTCCCGCAAACATCCGCGCTCCCCCCTCTGCTCTTCTTGCTACTCTGCCCCCGCTGTCTCCCGCCTTGGCTCCCTCTTCTTCTGCTCCGCTTGCGAAACTGACCCCTCTCCCCCTCACGTCCCCGCCCCTCTCGAGCCGCTCTCCGGTCTTCCCTCGGCCGCTTCCATAGCTGCCTCTCTTGATCTTGAGTTCCCTCCTGAGATCCCCCAGCCGGAGCCATTGAATCAGGCTTTCTCGAATTGGGGGTCGATTAACGCTTTTGAG…	MSPETCSAPPACDYCGSALAALYCRADAARLCLPCDRHVHSANALSRKHPRSPLCSSCYSAPAVSRLGSLFFCSACETDPSPPHVPAPLEPLSGLPSAASIAASLDLEFPPEIPQPEPLNQAFSNWGSINAFEELSVPKWEQKRQLLEQVLELAKSENVGQQEQPVQCGFGPMTPGRSNNDSLMQYTELLMLPPAGCVDLKGCDRLVEDEDLLWDNGSAAAQIWDFDLGRTMEQKESSPLEIEFCNNANFMMKNYTDLLKENSFATANFVEDMCDTNHLSANDDISSTNIHHASSLKLNMQTTSKCQNNVHNSALQGTATSGNSKFTIVSSVGNSHDTGLGGTIKEISFQEHTFIRSESFKETQKIDSERMAQNRGNAMQRYKEKRKNRRYDKHIRYES…
DaBBX9	KAH7664050.1	III	14	17896196	17899990	Downward	1365	454	50416.9	5.51	1B+CCT	ATGAATAGTATATCTACAGTATTGCACGAGGTGGGGAGGGACAAATTGAGCTTATCGGATCTTGAAGGATCCGACCCGTTTTCTGTTCTTCATAACCTTCATCGACAGAGAGGGAGAGAGAGCACCTCCTTCTTCTTAGCTATGTCGCCGGAGAATGGAGTGGCCTCGTCGGCGCCGGTGTGTGATTACTGTGCGACGGCGGTGGCGGCTCTCTACTGTGGTGCAGACTCCGCCCGGCTCTGCCTCCTTTGTGACCGGAACGTGCACTCGGCGAACGCCCTATCGCGCAAGCACGCACGATCACCGCTTTGCTCATCGTGCTCATCCGACGCCGCCGCATCCCGGCATGGCTCCATCTTCCTTTGCACCGACTGTGAGCTCGTCCCTTTGCCCTCCTCC…	MNSISTVLHEVGRDKLSLSDLEGSDPFSVLHNLHRQRGRESTSFFLAMSPENGVASSAPVCDYCATAVAALYCGADSARLCLLCDRNVHSANALSRKHARSPLCSSCSSDAAASRHGSIFLCTDCELVPLPSSTYPPSPVQPLYGVPSASDLAATLNLDFSSKIPKTSSLDPQFFSPDVLEELYVPRWEKRLQLLEQVMELSKDDAPETPRQSDNGEVMPYSEFLMSPLDGGPDLKGTVQHTGDEELLFDSGTVADHSTQIWDFNLGRSREQNESSLFEMDGYGTNTEGFTIKSYDDLFRENTFSTTHVLEDIYNTNCISAATDDISSTNVRCVSSRKKGQDNLTANSGNSNWTAVRPTNVLHDTEPNHAIKEISFTQHSVISSNQFKALNKIDSQQLA…
DaBBX10	KAH7683453.1	III	5	22685139	22686295	Upward	1062	353	39728.9	5.69	1B+CCT	ATGAACCATTCTGAATACAAGGAACAGCTACACGCGCGCCCTTGCGACGGATGCATCAGGCGACGCGCCCGCTGGTACTGCGCGGCCGACGACGCATTCCTCTGCCAGTGCTGTGACGCATCGATCCATTCGGCTAACCCTCTTGCACGTCGCCACGAGCGTCTCCGTCTCAAGACCGGCTCTTTCTCAGCTGTCCTCAAACTTGATACTCCAGCTTGGCAGCATGGAATCACTCGGAAAGCACGTACACCACGCCCGAAGCCTGCCGGAGCTGTAGTCAAGTCTGAACCACTAGTGCCGGACCTTGAGACTGTGTCGGCCGACGAGAATAATAGTGAAGAGGAGCAGCTGCTTTTGTATTGTGTTCCAGTGCTTGATCATTCTCCTTCGGAGAAACCA…	MNHSEYKEQLHARPCDGCIRRRARWYCAADDAFLCQCCDASIHSANPLARRHERLRLKTGSFSAVLKLDTPAWQHGITRKARTPRPKPAGAVVKSEPLVPDLETVSADENNSEEEQLLLYCVPVLDHSPSEKPFVDCNNNYLHVDEDDAELTEFAADMERLLGPGLDEDVLSMEGLGFLDLKEESNHEIKMEIVDHDDQKIVKEDVDLARESLEMNIDCGSVLETTDDQKVNECLHGKRLILRLDYEKVMTAWASCNGLSPWGDGERPVINLNQCWPAEFVMGGVWGGGGGGGGGEMGQVGGGDGGREARVTRYREKRRTRLFAKKIRYEVRKLNAEKRPRMKGRFVKRVSSY
DaBBX11	KAH7652894.1	III	19	3747716	3749272	Downward	1209	402	44624.2	5.01	1B+CCT	ATGAGTTCGCCCGAGATGCAGCAGCAGCAGCGCACGGCCGGCGCGCTCGGCGGGAAGACAGCGCGCGCGTGCGACGGATGTCTGCGGCGCAGAGCGCGCTGGTACTGCGCGGCAGACGACGCGTTCCTTTGCCAAGCTTGTGACTCCTCCGTGCACTCCGCCAACCCACTAGCCCGGCGCCACCAGCGTGTCCGGCTCAAGACCTCAGCCCCGTCCGTTCTCAAGCTCGACGATGGCCCGGCCTGGCACCAGGCCATCACACGCAAGGCTCGGACGCCACGGCCGAAGCCCGGAGTCATCACCAGCGTTAAGTCAGAGCCTGTTGTGCCGGACCTTGAAGCTGTGTCAGCCGATGAGAACAACGTTGGTGAAGAGGACCAGTTGGTTTACCACCGCGTT…	MSSPEMQQQQRTAGALGGKTARACDGCLRRRARWYCAADDAFLCQACDSSVHSANPLARRHQRVRLKTSAPSVLKLDDGPAWHQAITRKARTPRPKPGVITSVKSEPVVPDLEAVSADENNVGEEDQLVYHRVPEFDPLLAEFCSPDPASGLDDMHGFGSKTEEGELPESGSLAGFLPADDDVDLAEFAADMETLLGRGLEEDAFCMESLGIGFSGEEDKTMTMMMKVEMKEEMKEEVNEEEEEERMDLDGREMVLELNFDCGSTAPEEVEVEEKIVDNKRMKLRLNYEAVIDAWSSSCQGSSPWTDGDRPKLNPDECLPEFKGGMWPVSGQVTGPISGGGDGGREARVTRYREKRRTRLFAKKIRYEVRKLNAEKRPRMKGRFVKRSSFPVGTAVGPS…
DaBBX12	KAH7692691.1	IV	1	25903616	25906532	Downward	624	207	22710.7	5.88	2B	ATGAGGACCATCTGTGATGTCTGCGAGAGCGCCCCTGCCCTTCTCTTCTGCGCCGCTGATGAAGCCGCTCTCTGCCGATCTTGCGACGATAAGGTTCATATGTGCAACAAGCTTGCTAGCCGACATGTGCGTGTAGGACTTGCTGACCCAAGTGAAGTTCCTCGTTGTGACATATGTGAAAATGCACCTGCTTTCTTCTATTGTGAGATAGATGGAAGCTCCTTGTGCTTGCAATGTGACATGATCGTGCATGTCGGAGGAAAAAGAACTCATGGAAGATATCTGCTCTTGCGGCAGCGGGTTGAGTTTCCAGGTGATAAACAAGCTCACATGGAAGATGCTGCCCTTCAACCGAAGGACCCTGTTGAAAGTGTCAAGGACCCGTATCAGGCACTTAAA…	MRTICDVCESAPALLFCAADEAALCRSCDDKVHMCNKLASRHVRVGLADPSEVPRCDICENAPAFFYCEIDGSSLCLQCDMIVHVGGKRTHGRYLLLRQRVEFPGDKQAHMEDAALQPKDPVESVKDPYQALKSVTRGRMQNHRIPTAATLDENNDDHGKIDLNMRPLRTLGQASNPQPQGLDLSTGNNHDTAGVVPTGPFKGDVEK
DaBBX13	KAH7692673.1	IV	1	25789745	25790668	Upward	762	253	27663.9	6.33	2B	ATGAAGATACAGTGTGATGTGTGCAACCATGAACCAGCCACACTCTTCTGCTGCGCAGACGAAGCAGCTCTCTGCTCCTCCTGCGACCGCCACATCCACCGCGCCAACAAACTCTCCATCAAACACCACCGTCTCCCTTTCCTCTCCCCTTCTCCTTCTTCTCCTTCTCCTCTCTGTGACATCTGCCAGGACAAGAGAGCCTTCATCTTTTGCCAACAAGACCGAGCAATCATCTGCCGAGACTGTGACGCCGCAATCCACACCAACAACCATGTCACCGAGAACCACTCACGTTTCTTTCTCACCGGCGTCCGTATCTCCTCTTCCCCTGCTCCAAACTCCTCCTCCTCCGACCAGCCGGAGAAACACACCAACGCTACAAGCACCAGCAGCAGCTTC…	MKIQCDVCNHEPATLFCCADEAALCSSCDRHIHRANKLSIKHHRLPFLSPSPSSPSPLCDICQDKRAFIFCQQDRAIICRDCDAAIHTNNHVTENHSRFFLTGVRISSSPAPNSSSSDQPEKHTNATSTSSSFSDYLIKTLPGWKVEDLLVDDAAEAAAAHFQVEDLADEIPSWAAPHVPQSPAICFSDAAAAVVAVKQVNSTTHSKRQASDDAFRVPQLSPAIAGGQNKRQRTSVAPFPTSSSFSYPLFWYH
DaBBX14	KAH7668531.1	IV	11	1428574	1429617	Downward	828	275	31030.5	5.23	2B	ATGAAAATACAGTGTGATGTGTGCACGGCAGAGCCAGCCACCGTTTTTTGTTGCGCCGACGAGGCCGCTCTTTGCTCAGCTTGTGACCGCCGGGTTCACACCGCCAACAAACTCGCCGGAAAACATCGCCGTCTTTCTTTATCCTCATCCCTGCAATCTCCACCCCTTTGTGATGTTTGCCAAGAGAAAAGAGGTTTTATTTTCTGCCAAGAAGATAGAGCAATTCTTTGCAAAGATTGTGATGAACAAATCCATTGTGCAAATGAGTTAACAAAGAAACACAACCGGTTTCTTCTATCTAATGCTCTTCGGCTTTCTTCGACCTCCATGCCGGAGCTTACCACATCTTCCTCGGCTTCCACTGATACATCAACCATCACCACCGAAGCAAATAATAAT…	MKIQCDVCTAEPATVFCCADEAALCSACDRRVHTANKLAGKHRRLSLSSSLQSPPLCDVCQEKRGFIFCQEDRAILCKDCDEQIHCANELTKKHNRFLLSNALRLSSTSMPELTTSSSASTDTSTITTEANNNDNNNDNNNNNNNSSSISEYLIKTLPGWRVEDLLEETMDDYFLMEETVEEEIPIWQAPQVPQAPQTEFSTHVFNLQQMKTVSFENFQFMGKSGRPEKRSSDDVFRVPQISTLNVEKHKRSRTLNTNSSMPSSSTSSCSSFWYY
DaBBX15	KAH7657710.1	IV	17	3118747	3122779	Downward	894	297	32322.4	6.14	2B	ATGAGGATTCAGTGCAGTGCTTGCGAGGCGGCGGAGGCGAGGGTGCTTTGCTGTGCCGACGAGGCGGCGTTGTGCTTCGAATGTGACCAGAAGGTGCATGCTGCCAATAAGCTTGCCGGGAAACACCAGCGGGTACCACTCCTCGTCCCTGAACCCCCTGCGCCTCGCGTCCCTAAGTGCGACATCTGCCAGGAAGCTGCGGGCTACTTCTTCTGCTTAGAGGATCGTGCCTTGCTTTGCAGGAAATGTGATATTGCCATTCATACAGCAAATTCTTTTGTTTCTGCTCACCAAAGATTCCTGGTGACTGGTGTTAGAGTGGACCTTGAATCCACTGAACATGCTGTATCTTCTGCAAAGGAACCAGTTAACACTGCCTTAAGAATTACAGAATCATCC…	MRIQCSACEAAEARVLCCADEAALCFECDQKVHAANKLAGKHQRVPLLVPEPPAPRVPKCDICQEAAGYFFCLEDRALLCRKCDIAIHTANSFVSAHQRFLVTGVRVDLESTEHAVSSAKEPVNTALRITESSSKPLRKRSASPPLYGEASGAFSSQLCNNNGLVTNNVPFSSGTTPGSLTDWPLDDFFGLTDFNQNYGFTKHASKTDSGKLGSSEGSPLNLSIDENLDSEDCLGRVPEISWMVPEIPSPPTASGLHWQKNLHYPASENVVSVPDISSSPIPQRYHSAVMTKRRRYA
DaBBX16	KAH7657712.1	IV	17	3143333	3147355	Downward	894	297	32356.4	6.14	2B	ATGAGGATTCAGTGCAGTGCTTGCGAGGCGGCGGAGGCGAGGGTGCTTTGCTGTGCCGACGAGGCGGCGTTGTGCTTCGAATGCGACCAGAAGGTGCACGCTGCCAATAAGCTTGCCGGGAAACACCAGCGGGTACCACTCCTCGTCCCTGAACCCCCTGCGCCTCGCGTCCCTAAGTGCGACATCTGCCAGGAAGCTGCGGGCTACTTCTTCTGCTTAGAGGATCGTGCCTTGCTTTGCAGGAAATGTGATATTGCCATTCATACAGCAAATTCTTTTGTTTCTGCTCACCAAAGATTCCTGGTGACTGGTGTTAGAGTGGACCTTGAATCCACTGAACATGCTGTATCTTCTGCAAAGGAACCAGTTAACACTGCCTTAAGAATTACAGAATCATCC…	MRIQCSACEAAEARVLCCADEAALCFECDQKVHAANKLAGKHQRVPLLVPEPPAPRVPKCDICQEAAGYFFCLEDRALLCRKCDIAIHTANSFVSAHQRFLVTGVRVDLESTEHAVSSAKEPVNTALRITESSSKPFRKRSASPPLYGEASGAFSSQLCNNNGLVTNNVPFSSGTTPGSLTDWPLDDFFGLTDFNQNYGFTKHASKTDSGKLGSSEGSPLNLSIDENLDSEDCLGRVPEISWMVPEIPSPPTASGLHWQKNLHYPASENVVSVPDISSSPIPQRYHSAVMTKRRRYA
DaBBX17	KAH7670833.1	IV	10	34611712	34613242	Upward	612	203	21945.5	6.57	2B	ATGAAGATACAGTGTGATGTATGTGAGAGGGCGGAGGCGACGGTGCTTTGCTGCGCCGACGAGGCGGCGCTTTGCTGGGGATGCGATGAGAAGGTCCACGCCGCTAACAAGCTCGCCGGGAAGCACCAGCGTGTGCCCCTTCTGTCCTGTTCCTCCTCAAACCCTAGCTCCAATTCCTTTCCCAGTCCCACTTGTGATATTTGCCAGGAGAAGACCGGGTACTTCTTTTGTTTGGAGGATCGCGCATTACTTTGTCGGCATTGTGATGTGTCAATTCACTCGGCGAGCCCTTTTGTATCGTCTCACCAACGGTTCCTTATCACGGGGGTAAGAGTAGCCCTCCAGCACTATCTTGCCAATAATAGTAGCAATATCAGCAGTAGCAGCAATAATGTAAGC…	MKIQCDVCERAEATVLCCADEAALCWGCDEKVHAANKLAGKHQRVPLLSCSSSNPSSNSFPSPTCDICQEKTGYFFCLEDRALLCRHCDVSIHSASPFVSSHQRFLITGVRVALQHYLANNSSNISSSSNNVSSNSSSSNGNIIRSNSLASNSSPANKKQKMSLMNLAGDEVDGLRSQWPWSEILKTTGMDQCYGFPEPGASN
DaBBX18	KAH7681270.1	IV	5	3278163	3279884	Downward	723	240	26331.8	5	2B	ATGAAGATCCAGTGTGATGCTTGTGAGAAGTCCCCGGCGACGGTTATTTGCTGCGCTGATGAGGCGGCGCTCTGCGCAAGCTGCGATGTGGAGATTCATGCGGCAAACAAGCTTGCAAGCAAGCACCAGAGACTTCTTCTTCAGTGTCTCTCAAACAAGCTCCCACGTTGTGATATCTGTCAAGAGAAGCCAGCCTTCATCTTCTGTGTGGAGGACAGAGCCCTTTTCTGCCGTGAATGTGATGAGCCCATTCATGTAGCTGGTAGCCTCTCCGGAAATCACCAACGCTTCCTGGCAACTGGTATTCGTGTGGCACTGAGCTCTGGATGCAACAATGACATCAACAAGGAATGCTTTGAGCCACCAAACCGTCATGCTCCACTCCAAGCTCCAAACAAT…	MKIQCDACEKSPATVICCADEAALCASCDVEIHAANKLASKHQRLLLQCLSNKLPRCDICQEKPAFIFCVEDRALFCRECDEPIHVAGSLSGNHQRFLATGIRVALSSGCNNDINKECFEPPNRHAPLQAPNNLSTQQTPSTFTQSAWAVDEFLQLSDYESADKKEAPAGIGELEWFTDIGLFQGQGHKGMLSAAEVPELVIPQASNAASYRPTKSNMPLKKLRIELSDDEEYFTVPDLG
DaBBX19	KAH7652964.1	V	19	4376224	4377194	Upward	699	232	25503.3	4.41	1B	ATGAAGGAATGCGAGCTCTGTGAGAAGGCGGCGAGGATGTACTGTGAGTCGGATCAGGCGAGTTTGTGCTGGGAGTGTGATGCGAGGGTTCACGGGGCGAACTTCTTGGTGGCCAGACATACAAGGAGCTTGCTCTGCAGAGGATGCCAGGAACCAACGCCGTGGCGTGCGTCCGGTGCTCGGCTCGGCCAGACGGTGTCCGTCTGCGATCGGTGCACTGGGATTAAGCGGAATGGAAGCGATGCTGAGCGAGATGCAGCGGTGGAGGACGGTGGAGAAGGTGATAATGAGGAAGATGAAGATGAGGATGATGATGAGGAGGAGGAGGATGAAGATGACGACGATGGTGAAGAAGAAGAAGAGGAGGAGGAGGATGGGGAGAACCAGGTGGTGCCGGGG…	MKECELCEKAARMYCESDQASLCWECDARVHGANFLVARHTRSLLCRGCQEPTPWRASGARLGQTVSVCDRCTGIKRNGSDAERDAAVEDGGEGDNEEDEDEDDDEEEEDEDDDDGEEEEEEEEDGENQVVPGTMTPPPPPVASSSSSDECSTRIRNGILKRMRESTDLAPQDDLHSSSSHHQPRSSPDDEATSLRPTKDRKTAATIAEGSPATTRHLLDLRSLRGSPSRPI
DaBBX20	KAH7671692.1	V	9	259955	260557	Upward	603	200	20897	9.45	1B	ATGAAGAAGAGCGCGACGGCAGCGGCGGCGGGGGAGGCATGCGAGCTCTGTGGGGCGGCGGCGACGGTGCACTGTGAGGCAGACGCTGCTTTTCTTTGCCGATCCTGCGATGCGAGCGTCCATGGGGCGAACTTTCTCGTCGCTCGGCATCTCCGGCGCCCGATCCACCCATCGGCGTCACCAACGTCGTCGTCCACCTCATCGTCTTGCATCTCGTTGGCCGAATCTACGGCGGAGGCGCCGGGATCGCGGTGGAAACGGGGATCGCCGGAGGGGGCGAGGGCGGAGAGGGTGTTGGAGTGGTGGAGCAGGAGGATGGGGGTGGGGCGAGGGTGTGCGGTGGTGGCGGCGCGCGTGCTCACCTCGTGCGCTGGCCGAATGACGAGCTTGCCCTTCAGG…	MKKSATAAAAGEACELCGAAATVHCEADAAFLCRSCDASVHGANFLVARHLRRPIHPSASPTSSSTSSSCISLAESTAEAPGSRWKRGSPEGARAERVLEWWSRRMGVGRGCAVVAARVLTSCAGRMTSLPFRVGLAAALWFAVKACGGGACRRAVLGRLEECSGVPAKLIVIAESRLTRVSRTFATRRVAEEGWGECSS

## Sheet: Supplementary Table 3 
Supplementary Table 3 The information of BBX family genes in D. opposita ‘Tiegun’
Name	ID	Category	unigene	AA
DoBBX1	comp1535144_c0	I	GGGATCGCCATCGCCGTCACCGTCGCCACAATTCTTGCCGCCCTTAGGGTTTGGAAGAAGCCAAGAAGCGGCGAGATCGT CCTCCTCGACGACCTCGGAATTGAAGCAAACGGCGTCAGAATAGGTCACCGAGGGTTTCAAGAACTTGGCGCAGTCGAAG AAAGGCACGACGGGGACTCTGTCGTGACGGCGAGCCAGAGGATTTGCAGAATGAATGTCGGCGTCACAGGAAAGGCAAAG AACAGCCGCATCGGCCTTACAAGTGACGGCCGCAGGAGCCTGCTCGCAAACTTCACACATCCAAACCCTCTCATGCCTTG ACGCCAGTTTATTTGCGCCGTGAACCTTCAAATCACA	CDLKVHGANKLASRHERVWMCEVCEQAPAAVTCKADAAVLCLSCDADIHSANPLARRHDR VPVVPFFDCAKFLKPSVTYSDAVCFNSEVVEEDDLAASWLLPNPKGGKNCGDGDGDGDP
DoBBX2	comp75355_c1/CP897490	I	TCTTTCTTTCTTTCTTTCTTTCTCCCCTTCTCTTTCACTCTTTCTCTTTTCTCTTCTTTGTCTAAAGAGCATGCACTTAA CTTCACTTCATTTCACTTAAACTTTGATGATGATGATATATAATGATGATGAAAAGATAGACACAATTAATTATATATGA ATTAAAGAGCTAGAGCAAGTGATGAGAAGCAAGAACAAGGTGGCCGGCGCCGGCACAACAGGATCATCGGCATCACCATG CGCGGCTTGCAAGCTTTTGCGGCGGCGTTGCGCCGAGGACTGCCTCTTTGCTCCTTACTTCCCTCCTGATCAACCTCACA AGTTTGCTTCTGTTCACAAAGTCTTTGGTGCTAGTAATGTCAACAAGCTTCTTCAGGAACTACCAGTGAATTACC…	IKELEQVMRSKNKVAGAGTTGSSASPCAACKLLRRRCAEDCLFAPYFPPDQPHKFASVHK VFGASNVNKLLQELPVNYRSDAVSSMVYEANARVRDPVYGCAGAISSLQQQVDVLQAQLA MAQAEIIRLRMQHPGYLAHLRLTSTRGGGAGAGGSSATSSPKMMEVNEKPVFNLETEMDQ TSMYEPMWSC
DoBBX3	comp70237_c1	I	GGGGGTTGGCGGAGTGGATGTCGGAGTCGCAGGAGGAGCAGAGGGCGGCAGCGTCGGCTTTGCAGGTGACGACGGCGGGG GCTTGCTCGCAGACTTCGCAGACCCAGACACGCTCGTGGCGGGAGGCGAGGCGGTTGGCGGCGTGGACACGTGAGTCGCA CGCGCCGCAGAGGAAAGCGGAGTCGGCGCGGCAGTAAAGAAGGGCCGGGGAGCCGTGGCACGTGTCGCAAGCGCGGCCGC CGAGTCCCCAGTAACCTCTGGCTTCCGCATCGCTAGCCATTTTTTTTTTTTTTTTTTTTT	KKKKKKMASDAEARGYWGLGGRACDTCHGSPALLYCRADSAFLCGACDSRVHAANRLASR HERVWVCEVCEQAPAVVTCKADAAALCSSCDSDIHSANP
DoBBX4	comp74840_c0	II	AACAAATCACAGTATAAAGAATGAAGAGTTTTAAACAGGGTTTATATATTGTCTGAATTACATTCTACAAAGACCCAAGA GAGACACAAGAGGCAACTTTTTGGGGGGGAGGAGTTTATTTTTTACAGACTTTACAAAAGCCTCTTGCCAAATAAAATAG TTTGCCATTCAAATGTTGAATAACTCGATCAGTTGCGAGGCACTTTATGCTCTACAAATTTCACACTTAAACAAAATGGG TAGGTATATAAGACATATTTTAAAGTCCATGACCTGCAGCGAAAGGTACATGATCTGGAAGCAAAAGAGGATGATAGAGT AGATAGAATGTTGCACATGTACAAATTCAAGAAGAAAAAGGAAAGAAAGAAAAAGATGCACACACCTCTTTATCA…	RLKQEELSFKGLLLAFSPFSPIHFNPVVEESRNRMSPLCDFCGEQRSMVYCRSDAACLCL SCDRNVHSANALSRRHWRTLVCDRCSAQPAMVRCIEESVSLCQNCDWTGHGDSASASGHK RQTINCYSGCPSASELSRIWSFVLEIPPIAESSCEQVMGMMSINENSVSDNWRPHAENSS GADIPCDSRENNVENDDNNFGAWIASTSTSDVHPMSCSGDQPACSVDSTAPKLYFSDTKD LGISKNESFYDDFSVDDVDLTFENYEELFGVSHNPTEQMFEDAGIESFFETKETSAANSN CQVNPAAEARTIQGTCSNNPISVDTAMSNPGTKADSNLCFAAKEGRPALSLSFSGLTGES SAGDYQDCGMSPALLMGEPPWYPSGLESPSFSP…
DoBBX5	comp41698_c0	II	TGTTCATATCCATAATTGTGTGCAGGGGAACGGATTTCTTCGAGCTTAAGCTCAAGCACGGGTCTTGATTTGATCTCGAG TTTGATATCAAGTCGGTGAGCATGGTGTCTCCTTGTGACTACTGCAGGAGAGAAAGAGCAATGGTTTACTGCCGATCGGA TGCTGCTTGCTTATGCTTGTCATGTGATCGCAATGTTCATTCGGCCAATGCTCTTACTCATCGCCATTCTCGCACCCTTC TATGTGAAAGATGCTATTCCCAACCTGCCACAATTTGGTGTGCCGAGGAAAAAGTTTCGCTGTGCCAACATTGCGATTGG ATAGGACACGGTAGTTCCGTCTCACTAATGGGCCACAAGAGGCAGGGAATCAGCTGTTACTCAGGCTGTCCGTCA…	FDLEFDIKSVSMVSPCDYCRRERAMVYCRSDAACLCLSCDRNVHSANALTHRHSRTLLCE RCYSQPATIWCAEEKVSLCQHCDWIGHGSSVSLMGHKRQGISCYSGCPSAAELYRIWSFG LDHPPFQESGLV
DoBBX6	comp1601051_c0	II	GCCGTGGCCAGCGAGCGGTGGTCTACTGCCCGCCGGACTCAGCTCGTCTATGCCTATCATGCGACGTCCATGTCCACTCA GCCAATGCGCTCGCCAGCCGCCATGTCCGTTCCCTCATCTGTGACCGTTGTCTTGTCCAACCAGCCATCACTTGGTGCAT GGATGAAGGTGCAATCCTCTGCCATGACTGTGATTGTTGTTCCTTTTCCTTTGCTTGCTCTTCTCTTCATCGCCGGCAAC CCGTTGGCTGTTATTCTGGTTGTCCTTCAAGTTCTGATCT	RGQRAVVYCPPDSARLCLSCDVHVHSANALASRHVRSLICDRCLVQPAITWCMDEGAILC HDCDCCSFSFACSSLHRRQPVGCYSGCPSSSD
DoBBX7	comp77027_c0	II	CCCGTTCCCACTCTCGATAGCACCTCATTCAAAGCCCTTTATCAGAAGACGAAGCTCCATTGACGACCACTCGATCGAAG AAGACTATGGGAGAGGAGACGGCGGCGACGGCGACGGCGACGGAGGCGGCGGAGAAGGAGGCTGGGAGTGGTGGAGCTTG TGAGTTCTGCGGTGAGGCGCCGGCGTTGGTGCACTGCCGGGCGGATTCTGCCCGGCTTTGCCTAGCCTGCGATCGCCACG TCCACGCTGCCAACACCGTGTCGTCCCGGCACTCCCGTGCGCTCCTCTGCGACGCCTGCCGCACCGCGCGGGCCACCATC CTCTGTGCTTCCCACAACTCCATGCTCTGCCCTAACTGCGATTTCGATGCTCATCAGGATGCCGCGCAGCAGCAT…	HLIQSPLSEDEAPLTTTRSKKTMGEETAATATATEAAEKEAGSGGACEFCGEAPALVHCR ADSARLCLACDRHVHAANTVSSRHSRALLCDACRTARATILCASHNSMLCPNCDFDAHQD AAQQHDRRPVEPFSGCPTAVELVDVLGVGGDGKEIVGEGDEGFGEDGWVWEAQPILSLED YIVPTTSCHGFQALGLVPLNKNRKATCGKQREEILRQLRELMKSESYVATDCWQQESAVE FIPMEQEQILQEGNMEFNLNQDTSCLNVPTYEVNFFQWDHSDNHDHYHDPTHTMAFPFEQ FTGSSLIANPTKTEEAGDIDASANQVSGSGGGGGESGDAIIKEKILSLPKRSGYDLALPD RDSVLSRYKEKRKARRYDKLIRYESRKARADSR…
DoBBX8	comp80619_c0	III	AGAGAGAGAGAGAGAGAGAGCTGGTCTCACTGACTGAGCCTTGTTAGGGTTGGAAGCCATGTCACCGGAAACGTGCTCGG CGCCGCCGGCGTGCGACTACTGTGGATCGGCCCTCGCAGCACTCTACTGCAGCGCCGACGCCGCGCGGCTTTGCCTCCCT TGCGATCGCCATGTCCACTCGGCCAACGCCCTTTCCCGCAAACATCCGCGCTCCGCCCTCTGCTCTTCTTGCTACTCTGC CCCCGCTGTCTCCCGCCTTGGCTCCCTCTTCTTCTGCTCCGCTTGCGAAACCGACCCCTCTCCCCCTCACGTCCCCGCCC CTCTCGAGCCGCTCTCCGGCCTTCCCTCGGCCGCTTCCATAGCTGCCTCTCTTGATCTTGAGTTCCCTCCTGAGA…	ALLGLEAMSPETCSAPPACDYCGSALAALYCSADAARLCLPCDRHVHSANALSRKHPRSA LCSSCYSAPAVSRLGSLFFCSACETDPSPPHVPAPLEPLSGLPSAASIAASLDLEFPPEI PQPEPLNQAFSNWGSINAFEELSVPKWEQKRQLLEQVLELAKSENDGQQEQPVQCGFGPM TPGRSNNDGLMQYTELLMLPPAGCVDLKGCDRLVEDEDLFWDNGSAAAQIWDFDLGRTME QKESSPLEIEFCNNANFMMKNYTDLLKENSFATLNFVEDMCDTNHLSANDDISSTNIHHA SSLKVC
DoBBX9	comp65717_c0	III	ATCAAAGCCTCTGCATGATATTTGTCTCTTAGACTCATCTCTCGAGTCCTTACACGATGAACCATTCTGAATACAAGGAA CAGCCACATGCGCGCCCTTGCGACGGATGCATCAGGCGACGCGCCCGCTGGTACTGCGCCGCCGACGACGCGTTCCTCTG TCAGTGCTGTGACGCATCGATCCATTCGGCTAACCCTCTTGCACGCCGCCATGAGCGTCTCCGTCTCAAGATCGGTTCTT TGTCAACTGCCCTCAAGCTAATTGATACTCCAGCTTGGCAGCATGGAATCACTCGGAAAGCACGTACACCACGGCCGAAG CCTGCCGGAGCTGTAGTCAAGTCTGAACCACTAGTGCCGGACCTTGAGACTGTGTCGGCTGACGAGAATAATAGT…	THLSSPYTMNHSEYKEQPHARPCDGCIRRRARWYCAADDAFLCQCCDASIHSANPLARRH ERLRLKIGSLSTALKLIDTPAWQHGITRKARTPRPKPAGAVVKSEPLVPDLETVSADENN SSTEEEQLLLYCVPVLDHSPSEKPFVDCNHNYLHVDEDDAELTEFAADMERLLGPGMDED VLCMEGLGFLDLKEESNHEIKMEIVDHDDQKMIKEDVDLARETLEMNIDCGSVLETSTDD QKVNECLHGKRLILRLDYEKVMTAWDSCNGLSPWGDGERPVINLNQCWPAEFIMVMHATN NMSINGQYLIN
DoBBX10	comp81659_c1	III	GCAGGCTAAGTGTTTGTTAATATGCGTGAATGAGTTCGCACGAGATGCAGCAGCAGCAGCAGCGCACGGCCGGCGCGCTC GGCGGAAAGACAGCGCGCGCGTGCGACGGATGTCTGCGGCGCCGAGCGCGCTGGTACTGCGCGGCAGACGACGCGTTCCT TTGCCAAGCTTGTGACTCCTCCGTGCACTCCGCCAACCCACTCGCCCGGCGCCACCAGCGTGTCCGGCTCAAGACCTCAG CCCCGTCCGTTCTCAAGCTCGATGATGGCCCGGCCTGGCATCAGGCCATCACGCGCAAGGCTCGGACGCCACGGCCGAAG CCCGGAGTCACCACCAGCGTCAAGTCAGAGCCTGTTGTGCCGGACCTTGAAGCTGTGTCAGCGGATGAGAACAAC…	MSSHEMQQQQQRTAGALGGKTARACDGCLRRRARWYCAADDAFLCQACDSSVHSANPLAR RHQRVRLKTSAPSVLKLDDGPAWHQAITRKARTPRPKPGVTTSVKSEPVVPDLEAVSADE NNVGEEDQLVYHRVPEFDPLLAEFCSPDPVGGLDDMHGFGSKTEEGELPESGSLAGFLPV DDDVDLAEFAADMETLLGRGLEEDAFCMESLGIGFSGEEDKTMTMMMKVEMKEEMKEEVN EEEEDDERMDLDGREMVLELNFDCGSTAPEEVEVEEKIVDNKRMKLRLNYEAVIDAWSSS CQGSSPWTDGDRPKLDPDECLPEFKGGMWPVSGQVTGPISGGGGDGGREARVTRYREKRR TRLFAKKIRYEVRKLNAEKRPRMKGRFVKRSSF…
DoBBX11	comp7752_c0	IV	GGGTTGGGTTGGGAGAAAAGCTGGAAACTTGTTTGGCGGTGGTATAAAGAGAGACGATTACAACAATCAGGACATTGATT ATGCGGACTCTGTGTGATAGCTGTGAGGCTGCAGCTGCCCAGTTCTTTTGTGCTGCTGACGAGGCTGCTCTTTGTGCCCA GTGCGATGAAAAGGTCCATAGTTGCAACAAGCTGGCAAGCAGGCATATAAGGCTGCAACTCCGAGAGTCCTGG	RETITTIRTLIMRTLCDSCEAAAAQFFCAADEAALCAQCDEKVHSCNKLASRHIRLQLRE SW
DoBBX12	comp75024_c0	IV	GAACAAATCCATTAGACGCCATTTCCAAGACCTTCATTGCACTTCCACATGAAACAAAAAGCAGAGCACCAACATGCAAA GCTTTGATCTTTGAACTCAATGGTACCAAAACAAAGGATAAGAAAAAGAAGAAGACGAAGTAGGAAAAGGAGCCACAGAG GTTCTCTGTCTCTTGTTTTGCCCGCCGGCGATCGCCGGAGAGAGTTGCGGCACTCTAAAAGCATCATCACTGGCCTGTCT TTTGCTATGACTAGTACTGTTCACTTGCTTGACTGCAGCGACGGCGGCGGCGGCGTCGGAGAAACAGATCGCCGGAGATT GAGGAACGTGAGGCGCCGCCCAGCTGGGAATCTCGTCGGCGAGGTCCTCCACCTGGAAGTGGGCGGCGGCAGCCT…	PNNKKKKAKQSREKQRGMKIQCDVCNHEPATLFCCADEAALCSSCDRHIHRANKLSIKHH RLPFLSPSPSSPSPLCDICQDKRAFIFCQQDRAIICRDCDAAIHTSNHLTENHSRFFLTG VRISSSPDPNSSSSDQPEKHTNATSTSSSSFSDYLIKTLPGWKVEDLLVDDAAEAAAAHF QVEDLADEIPSWAAPHVPQSPAICFSDAAAAVAAVKQVNSTSHSKRQASDDAFRVPQLSP AIAGGQNKRQRTSVAPFPTSSSSFSYPLFWYH
DoBBX13	comp67942_c1	IV	AAGAAGAAGAAGAAGAGGAAGAAGGCATTGAACTATTGGTATTCAAAGTTCTTGATCTCTTGTGTTTCTCAACATTCAAA GTAGAAATCTGAGGCACTCTAAACACATCATCACTACTCCGTTTCTCCGGCCTCCCGGACTTTGCCATAAACTCAAAGTT ATCATTAAAACTCACTGTCTTCATCTGTTGAAGATTAAAGACATGAGTGGAGAATTCAGACTGAGGTGCTTGTGGTACTT GTGGAGCTTGCCATAATATTGGTAACTCTTCTTCAACAGTTTCCTCCATCAGAAAATAATCATCCATTGTTTCCTCAAGC AAATCTTCCACACGCCAACCAGGAAGTGTCTTGATCAAATACTCAGAAATACTACTACTGTTATTGTTGTTGTTA…	IINNIFLRQNTQKEMEKKNNNMKIQCDVCTAEPATIFCCADEAALCSACDRRVHTANKLA GKHRRLSLSSSLQSPPLCDVCQEKRGFIFCQEDRAILCKDCDEQIHCANELTKKHNRFLL SSALRLSSTSMPELTTSSSASTTDTSTITTKTNNNDNNNDNNNNNSSSISEYLIKTLPGW RVEDLLEETMDDYFLMEETVEEELPILWQAPQVPQAPQSEFSTHVFNLQQMKTVSFNDNF EFMAKSGRPEKRSSDDVFRVPQISTLNVEKHKRSRTLNTNSSMPSSSSSSS
DoBBX14	comp74193_c0	IV	GTAAACATTTACAACTTGGATCAACCATATTGGCCTCTGGTAGCTTTAATATTATGCAAAACACAAACTTACATCAGTAA ATGGGTAGTAAACAAAACATAGAGTAAGAAACATTTACATACAAGCTAAACAAACTCTTTATCATTAGGACTATCCAAAC ATTTAAAAAAAAAAACCCAAAGCAAAAGAATCAATGGATCATATATATATATATGAAGTAAAGTGAGGTGAATTTCCATT TCTTCTACTTCAATCTTGATCTTTTGTCTTTCTATCTTTCTTTTTAGCCTTTTCTGCTTAATTGCAGATTTCGCCTTGCC GCTAATTAGAGGCACCTGGTTCCGGGAATCCATAGCAATGATCCGTTCCAGTCGGATCGAGGATCTCGCTCCACG…	HSFVYSSNTLDVQEKTGYFFCLEDRALLCRHCDVSIHSASPFVSSHQRFLITGVRVALQH YLANNSSNISSSSNNVSSNSSSSNGNNIRSNSLASNSSPANKKLKMSLMNLAGDEVDGLR SQWPWSEILDPTGTDHCYGFPEPGASN
DoBBX15	comp84056_c2	IV	AGAGAGAGAGAGAGAGAGAGCAAGGGAGAGTGATAGAGTGGAGGATATGAGGATTCAGTGCAGTGCTTGTGAGGTGGCGG AGGCGCGGGTGCTTTGTTGTGCCGACGAGGCGGCGCTGTGCCTCGAATGCGATCAGAAGGTGCATGCTGCCAATAAGCTT GCCGGGAAACACCAGCGGGTACCACTCCTCGTCCCTGAACCCCCTGCGCCTCGCGTCCCTAAGTGCGACATCTGCCAGGA AGCTGCGGGCTACTTCTTCTGCTTAGAGGATCGTGCCTTGCTTTGCAGGAAATGTGATATTGCCATTCATACAGCAAATT CTTTTGTTTCTGCTCACCAAAGATTCCTGGTGACTGGTGTTAGAGTGGATCTTGAATCTAGTGAACATGCTGTAT…	ERERERARESDRVEDMRIQCSACEVAEARVLCCADEAALCLECDQKVHAANKLAGKHQRV PLLVPEPPAPRVPKCDICQEAAGYFFCLEDRALLCRKCDIAIHTANSFVSAHQRFLVTGV RVDLESSEHAVSSAKEPVNTALRITESSSKPLRKRSASPPLYGEASGAFSSQLGNNNGLV TNNVPFSSGTTPGSLTDWPLDDFFGLTDFNQNYGFTKHASKVKCITILLLFLIWKSN
DoBBX16	comp78556_c1	IV	TTTCATCAATAAAAATAATATAATTAGTAATATTAAGCACCATCTGATTTGATTAAACTGACGCTAGTACAAAAACTGAT TCAAATACAAAATAATTTCTTTTTTTTCATCAATTTTTCACAATCAATATCATTGTACAATCTCTTGAATAACTATTAAT TCAATTAACTTAATAAATATAAGCTTGACTAGCACAAACAAGTATCATGCTGCCTCAAAAATTCTTGGTCCTTCCAAGAT TGACGATCCTCTAGTGATACACTGATATAAGTTCAAAGCTCATCGTGCGGCGACAGTTGATTGGAGTTCATTTGTTCTAG TTTCTGCTGCAGTTCCTGTAGCTTTTCTTCGGTACATACTGCAGGTGTCGAAAGCATGGCTTTATATTCGCATCG…	CTISTFLCFDCLWQEKPAFIFCVEDRALFCRECDEPIHVAGSLSGNHQRFLATGIRVALS SGCNNDINKECFEPPNRHAQIQAPNNLSTQQTPSAFTQSAWAVDEFLQLSDYESADKKET PAGIGELEWFTDIGLFQGQGHRGVLSAAEVPELVIPQASNATSYRPTKSSMPLKKLRIEL SDDEEYFTVPDLG
DoBBX17	comp16601_c0	IV	CCGACGCGGATGCCGGTGGCGAGGTAGCGCTGGTGGTTGCCGGAGAGCGTCCCCGGGACGTGGATGGGCTCGTCGCAGTC CCGGCAGAAGAGCGCCCTGTCCTCCACGCAGAAGATGAACGCCGCCTTCTCCTGGCAGACGTCGCAGCGCGGGAGGGCGG CGGGGAGCGCGGCGTCGAGCGGGAGGCGCTGGTGCTTGCTGGCGAGCTTGTTGGCGGCGTGGATCTCGACGTCGCAGCGC GCGCACAGCGCCGCCTCGTCCGCGCAGCACACCACCGTGGCCGCCGCGGCCTCGCACGCGTCGCACTGGATCCTCATGCC GATGTACTCCCCTCAAAACCGCACACAAAGCTCAATTTACCCTCGAGACGACTAAACTAACTAGTAGATAGATAG…	GEYIGMRIQCDACEAAAATVVCCADEAALCARCDVEIHAANKLASKHQRLPLDAALPAAL PRCDVCQEKAAFIFCVEDRALFCRDCDEPIHVPGTLSGNHQRYLATGIRV
DoBBX18	comp32885_c0	V	TCCTCCTCATCATCATCATCCTCATCTTCATCTTCCTCATTATCACCTTCTCCACCGTCCTCCACCGCTGCATCTCGCTC AGCATCGCTTCCATTCCGCTTAATCCCAGTGCACCGATCGCAGACGGACACCGTCTGGCCAAGCCGAGCACCGGACGCAC GCCACGGCGTTGGTTCCTGGCATCCTCTGCAGAGCAAGCTCCTTGTATGTCTGGCCACCAAGAAGTTCGCCCCATGAACC CTCGCATCACACTCCCAGCACAAACTCGCCTGATCCGACTCACAGTACATCCTCGCCGCCTTCTCACAGAGCTCGCATTC CTTCATCCCTCCTCCTCTTCCTCTGAAGCTCGAAGCTCACGCTCCTCCAAATCAATGGCGAACCAAAAACCCTCG…	ASSFRGRGGGMKECELCEKAARMYCESDQASLCWECDARVHGANFLVARHTRSLLCRGCQ EPTPWRASGARLGQTVSVCDRCTGIKRNGSDAERDAAVEDGGEGDNEEDEDEDDDDEE
DoBBX19	comp78674_c0	V	AACCCAAAAAAAAAAAAAAAATCATTGATCTAAGGATCATGTAACGGAGATGGGGGCGAACCGGATCCAGATCTTGGAGA CGAAGTAGCAAAGGAAGCAGAAGAAGATCAAGAGGAAGACGTAGTCCAACATCACGAAGAACGCCGTCGATCCATGCCTT CGATTTCGCTGCTCTCGTTTCTCCATCTTTTTCCTCTCATCCGTCTCCATCCTTCTCTGTGTCTCTCTCGCTCGCTCTGA TGGAGATCAATAGAAAGGCGTAAGAACCGGGAGATCACTGGCCGCTTTATTGCATCGAGATAAGCGTTTACCGATCTATT AAATCTAACCGTTCATATGCATTAAGATCAGGTCCGAGTGCTGATGCTTTAAATATGATTGAGATGCATCGAGAT…	LSLGLGFRASRKMKKSATAAAAGEACELCGAAATVYCEADAAFLCRSCDASVHGANFLVA RHLRRPIHPSASPTSSSTSSSCISSAESTAEAPGSRWKRGSPEGARAERVLEWWSRRMGV GRGCAVVAARVLTSCAGRMTSLPFRVGLAAALWFAVKACGGGACRRAVLARLEECSGVPA KLIVIAESRLTRVSRMFATRRVAEEGWGECSS

## Sheet: Supplementary Table 4
Supplementary Table 4 Homologous BBX gene pairs between D. alata, D. rotundata, O. sativa and A. thaliana. The homologous gene pairs were identified by the results of BLAST and collinearity analysis. When both Ka and Ks were equal to 0, Ka/Ks was considered equal to 1. When only Ks was equal to 0, it was marked as Ka >> Ks. Segmental means that the gene might arise from segmental duplication. Tan…
Gene 1	Gene 2	Ka	Ks	Ka/Ks	Purify Selection	Duplication type	Divergence-time (million years ago)
DaBBX1	DrBBX1	0.0062351	0.0683991	0.0911576	Yes	segmental	5.26147
DaBBX2	DrBBX2	0.00701349	0.108847	0.0644345	Yes	segmental	8.37284
DaBBX2	DrBBX3	0.13126	1.10312	0.11899	Yes	segmental	84.8556
DaBBX3	DrBBX3	0.00908709	0.098502	0.0922528	Yes	segmental	7.57708
DaBBX4	DrBBX4	0.0211453	0.112551	0.187873	Yes	segmental	8.65778
DaBBX4	DrBBX3	0.265113	1.01595	0.260951	Yes	segmental	78.1498
DaBBX5	DrBBX5	0.00412266	0.0661991	0.0622766	Yes	segmental	5.09224
DaBBX5	DrBBX6	0.250043	1.65811	0.1508	Yes	segmental	127.547
DaBBX6	DrBBX5	0.266842	2.12919	0.125325	Yes	segmental	163.784
DaBBX6	DrBBX6	0.0322515	0.0818995	0.393793	Yes	segmental	6.29996
DaBBX7	DrBBX8	0.0199383	0.0828809	0.240566	Yes	segmental	6.37546
DaBBX8	DrBBX9	0.0143349	0.0490256	0.292396	Yes	segmental	3.7712
DaBBX9	DrBBX10	0.0174395	0.045762	0.381091	Yes	segmental	3.52015
DaBBX10	DrBBX11	0.0224549	0.11897	0.188744	Yes	segmental	9.15156
DaBBX10	DrBBX12	0.272953	2.32246	0.117528	Yes	segmental	178.651
DaBBX11	DrBBX11	0.268289	2.51702	0.10659	Yes	segmental	193.617
DaBBX11	DrBBX12	0.0191546	0.143582	0.133405	Yes	segmental	11.0448
DaBBX12	DrBBX13	0.0137304	0.0618157	0.222118	Yes	segmental	4.75505
DaBBX13	DrBBX14	0.00517764	0.135405	0.0382382	Yes	segmental	10.4158
DaBBX14	DrBBX15	0.0245404	0.136741	0.179466	Yes	segmental	10.5186
DaBBX17	DrBBX17	0.0170492	0.120823	0.141109	Yes	segmental	9.2941
DaBBX17	DrBBX16	0.192398	0.377119	0.510178	Yes	segmental	29.0092
DaBBX19	DrBBX20	0.0131789	0.0720291	0.182966	Yes	segmental	5.5407
DaBBX18	DrBBX18	0.00725739	0.0639365	0.113509	Yes	segmental	4.91819
DaBBX18	DrBBX19	0.00541519	0.0569894	0.0950209	Yes	segmental	4.3838
DaBBX3	DaBBX2	0.140099	1.10182	0.127152	Yes	segmental	84.7555
DaBBX3	DaBBX4	0.261267	0.935687	0.279224	Yes	segmental	71.9759
DaBBX5	DaBBX6	0.272684	1.82925	0.149069	Yes	segmental	140.711
DaBBX10	DaBBX11	0.262331	2.02162	0.129763	Yes	segmental	155.509
DaBBX15	DaBBX16	0.00147674	0.0190034	0.0777094	Yes	tandem	1.4618
DrBBX5	DrBBX6	0.244123	1.99378	0.122442	Yes	segmental	153.367
DrBBX11	DrBBX12	0.281775	2.71839	0.103655	Yes	segmental	209.107
DrBBX16	DrBBX17	0.235355	0.29531	0.796975	Yes	segmental	22.7162
DrBBX18	DrBBX19	0.00180777	0.00615388	0.293762	Yes	tandem	0.473375
DaBBX3	AtBBX6
DaBBX4	AtBBX6
DaBBX6	AtBBX8
DaBBX18	AtBBX24
DaBBX18	AtBBX25
DaBBX19	AtBBX28
DaBBX19	AtBBX29
DaBBX2	OsBBX3
DaBBX2	OsBBX20
DaBBX3	OsBBX3
DaBBX3	OsBBX20
DaBBX4	OsBBX3
DaBBX5	OsBBX7
DaBBX6	OsBBX7
DaBBX7	OsBBX9
DaBBX7	OsBBX23
DaBBX8	OsBBX26
DaBBX8	OsBBX28
DaBBX9	OsBBX26
DaBBX9	OsBBX28
DaBBX10	OsBBX10
DaBBX11	OsBBX8
DaBBX11	OsBBX10
DaBBX12	OsBBX29
DaBBX13	OsBBX22
DaBBX14	OsBBX22
DaBBX16	OsBBX1
DaBBX16	OsBBX14
DaBBX17	OsBBX30
DaBBX18	OsBBX4
DaBBX18	OsBBX11
DaBBX20	OsBBX2
DaBBX20	OsBBX21

## Sheet: Supplementary Table 5
Supplementary Table 5 Primers used for gene cloning, semiqRT-PCR and qRT-PCR detection of DoBBX2 and DoBBX8. The double underscores represent the pBI121 plasmid based linker sequences. The restriction endonuclease recognition sites for Sac I and Xba I were included in the respective oligonucleotide primers, which are markered with single underlines.
Primer name	Primer sequence（5’ to 3’）
pBI121-DoBBX2-F	AGAACACGGGGGACTCTAGAGTTGGGAATGGCGAGTGAAG
pBI121-DoBBX2-R	GATCGGGGAAATTCGAGCTCCCAACGGTTGAGATCATTTTGAT
pBI121-DoBBX8-F	AGAACACGGGGGACTCTAGACTCACTGACTGAGCCTTGTTAGGGT
pBI121-DoBBX8-R	GATCGGGGAAATTCGAGCTCCTTTCTAGAAACTTCATCCACCATT
EF1α-qPCR-F	ACTGTTCCTGTTGGTCGTG
EF1α-qPCR-R	TCTGGGAGGGATTCGTG
DoBBX2-qPCR-F	GCGAAGGTCGTTGGTGGTT
DoBBX2-qPCR-R	TGTGGCTGAAGGAGTGGGTG
DoBBX2-semiqPCR-F	ATGGCGAGTGAAGCGGAGG
DoBBX2-semiqPCR-R	GAAGGAAGGAACAACGCCAT
DoBBX8-qPCR-F	GATCTAGGAAGGACAATGGAA
DoBBX8-qPCR-R	TGAGGAGGTCTGTGTAATTC
DoBBX8-semiqPCR-F	ATGTCACCGGAAACGTGCT
DoBBX8-semiqPCR-R	CCAAAACCACACTGCACCG

## Sheet: Supplementary Table 6
Supplementary Table 6 Accession numbers of the protein sequences used in phylogenetic analysis of DoBBX2 and DoBBX8. Do: D. opposita 'Tiegun', Da: the greater yam (D. alata), Dr: the white Guinea yam (D. rotundata), Pd: P. dactylifera, Eg: E. guineensis, Dof: D. officinale, Peq: P. equestris, Os: O. sativa, At: A. thaliana, St: S. tuberosum, Nn: N. nucifera, Vv: V. vinifera, Md: M. domestica, Ptr…
Gene Name	Accession number	Gene Name	Accession number
DoBBX2/DoCOL5	CP897490	DoBBX8/DoCOL8	CP897491
DaBBX3	KAH7671773.1	DaBBX8	KAH7686725.1
DrBBX3	XM_039276154	DrBBX9	XM_039265899
PdCOL4	XP_008789696.2	PdCOL13	XP_008801132.2
EgCOL4	XP_010913626.1	EgCOL13	XP_010943729.2
DofBBX16	Dendrobium_GLEAN_10027946	DofBBX12	Dendrobium_GLEAN_10061306
PeqBBX01	PEQU_00678.1	PeqBBX06	PEQU_26523.1
OsBBX5	LOC_Os02g39710	OsBBX26	LOC_Os08g42440
OsBBX12	LOC_Os04g42020	OsBBX28	LOC_Os09g33550
AtBBX6/AtCOL5	AT5G57660	AtBBX17/AtCOL8	AT1G49130
StBBX3	ARU77842.1	StBBX14	ARU77853.1
NnCOL5	XP_010259762.1	NnCOL16	XP_010265147.1
VvCOL5	RVW79681.1	VvCOL16	XP_002276181.1
MdBBX2	MDP0000294359	MdBBX11	MDP0000271388
PtrCOL5	XP_006372098.1	PtrCOL6	XP_006374368.2
