# Supplementary material for: Identification of BBX gene family and its function in the regulation of microtuber formation in yam
Source: BMC Genomics. 2023 Jun 26;24:354. doi: 10.1186/s12864-023-09406-1 (PMC10291778; doi:10.1186/s12864-023-09406-1)
Supplement: Supplementary file 4 — Additional file 4: Supplementary Info File 2. The raw data of potato tuberization index. [file 12864_2023_9406_MOESM4_ESM.xlsx]

## Sheet: Tuberization rate (%)
E3	SD	100
E3	SD	70
E3	SD	70
E3	SD	40
E3	SD	60
E3	SD	90
E3	SD	30
E3	SD	60
E3	SD	30
E3	SD	60
E3	SD	70
E3	SD	80
E3	SD	60
E3	SD	70
E3	SD	90
E3	SD	60
E3	SD	40
E3	SD	90
E3	SD	90
E3	SD	100
E3	SD	100
E3	SD	80
E3	SD	70
E3	SD	70
E3	SD	90
E3	SD	100
E3	SD	70
DoBBX2-1	SD	90
DoBBX2-1	SD	100
DoBBX2-1	SD	100
DoBBX2-1	SD	10
DoBBX2-1	SD	100
DoBBX2-1	SD	100
DoBBX2-1	SD	90
DoBBX2-1	SD	100
DoBBX2-1	SD	70
DoBBX2-1	SD	90
DoBBX2-1	SD	100
DoBBX2-1	SD	90
DoBBX2-1	SD	100
DoBBX2-1	SD	100
DoBBX2-1	SD	80
DoBBX2-1	SD	90
DoBBX2-1	SD	100
DoBBX2-1	SD	70
DoBBX2-1	SD	100
DoBBX2-1	SD	80
DoBBX2-1	SD	100
DoBBX2-1	SD	90
DoBBX2-1	SD	90
DoBBX2-1	SD	100
DoBBX2-1	SD	100
DoBBX2-1	SD	70
DoBBX2-1	SD	80
DoBBX2-2	SD	90
DoBBX2-2	SD	100
DoBBX2-2	SD	50
DoBBX2-2	SD	50
DoBBX2-2	SD	80
DoBBX2-2	SD	80
DoBBX2-2	SD	20
DoBBX2-2	SD	60
DoBBX2-2	SD	30
DoBBX2-2	SD	90
DoBBX2-2	SD	70
DoBBX2-2	SD	90
DoBBX2-2	SD	100
DoBBX2-2	SD	100
DoBBX2-2	SD	100
DoBBX2-2	SD	90
DoBBX2-2	SD	80
DoBBX2-2	SD	70
DoBBX2-2	SD	90
DoBBX2-2	SD	100
DoBBX2-2	SD	90
DoBBX2-2	SD	90
DoBBX2-2	SD	100
DoBBX2-2	SD	80
DoBBX2-2	SD	100
DoBBX2-2	SD	90
DoBBX2-2	SD	90
DoBBX2-2	SD	100
DoBBX2-2	SD	80
DoBBX2-3	SD	100
DoBBX2-3	SD	80
DoBBX2-3	SD	100
DoBBX2-3	SD	60
DoBBX2-3	SD	100
DoBBX2-3	SD	80
DoBBX2-3	SD	100
DoBBX2-3	SD	70
DoBBX2-3	SD	80
DoBBX2-3	SD	100
DoBBX2-3	SD	100
DoBBX2-3	SD	100
DoBBX2-3	SD	90
DoBBX2-3	SD	100
DoBBX2-3	SD	90
DoBBX2-3	SD	100
DoBBX2-3	SD	100
DoBBX2-3	SD	80
DoBBX2-3	SD	90
DoBBX2-3	SD	70
DoBBX2-3	SD	90
DoBBX2-3	SD	90
DoBBX2-3	SD	100
DoBBX2-3	SD	90
DoBBX2-3	SD	100
DoBBX2-3	SD	90
DoBBX2-3	SD	50
DoBBX2-3	SD	100
DoBBX2-3	SD	80
DoBBX8-1	SD	80
DoBBX8-1	SD	80
DoBBX8-1	SD	90
DoBBX8-1	SD	100
DoBBX8-1	SD	30
DoBBX8-1	SD	100
DoBBX8-1	SD	60
DoBBX8-1	SD	100
DoBBX8-1	SD	60
DoBBX8-1	SD	90
DoBBX8-1	SD	100
DoBBX8-1	SD	100
DoBBX8-1	SD	80
DoBBX8-1	SD	100
DoBBX8-1	SD	100
DoBBX8-1	SD	90
DoBBX8-1	SD	90
DoBBX8-1	SD	100
DoBBX8-1	SD	80
DoBBX8-1	SD	90
DoBBX8-1	SD	90
DoBBX8-1	SD	100
DoBBX8-1	SD	100
DoBBX8-1	SD	100
DoBBX8-1	SD	100
DoBBX8-1	SD	90
DoBBX8-1	SD	100
DoBBX8-1	SD	70
DoBBX8-2	SD	90
DoBBX8-2	SD	100
DoBBX8-2	SD	100
DoBBX8-2	SD	100
DoBBX8-2	SD	100
DoBBX8-2	SD	100
DoBBX8-2	SD	100
DoBBX8-2	SD	100
DoBBX8-2	SD	80
DoBBX8-2	SD	90
DoBBX8-2	SD	60
DoBBX8-2	SD	100
DoBBX8-2	SD	80
DoBBX8-2	SD	100
DoBBX8-2	SD	100
DoBBX8-2	SD	80
DoBBX8-2	SD	100
DoBBX8-2	SD	90
DoBBX8-2	SD	100
DoBBX8-2	SD	100
DoBBX8-2	SD	100
DoBBX8-2	SD	90
DoBBX8-2	SD	100
DoBBX8-2	SD	100
DoBBX8-2	SD	90
DoBBX8-2	SD	100
DoBBX8-2	SD	50
DoBBX8-3	SD	70
DoBBX8-3	SD	40
DoBBX8-3	SD	100
DoBBX8-3	SD	90
DoBBX8-3	SD	90
DoBBX8-3	SD	100
DoBBX8-3	SD	90
DoBBX8-3	SD	90
DoBBX8-3	SD	100
DoBBX8-3	SD	90
DoBBX8-3	SD	30
DoBBX8-3	SD	90
DoBBX8-3	SD	100
DoBBX8-3	SD	80
DoBBX8-3	SD	100
DoBBX8-3	SD	90
DoBBX8-3	SD	90
DoBBX8-3	SD	90
DoBBX8-3	SD	80
DoBBX8-3	SD	60
DoBBX8-3	SD	50
DoBBX8-3	SD	80
DoBBX8-3	SD	100
DoBBX8-3	SD	90
DoBBX8-3	SD	90
DoBBX8-3	SD	90
DoBBX8-3	SD	70
DoBBX8-3	SD	80
E3	Dark	20
E3	Dark	30
E3	Dark	20
E3	Dark	10
E3	Dark	30
E3	Dark	10
E3	Dark	60
E3	Dark	50
E3	Dark	60
E3	Dark	100
E3	Dark	40
E3	Dark	30
E3	Dark	70
E3	Dark	80
E3	Dark	60
E3	Dark	20
E3	Dark	50
E3	Dark	80
E3	Dark	70
E3	Dark	80
E3	Dark	30
E3	Dark	70
E3	Dark	80
E3	Dark	50
DoBBX2-1	Dark	20
DoBBX2-1	Dark	40
DoBBX2-1	Dark	90
DoBBX2-1	Dark	10
DoBBX2-1	Dark	20
DoBBX2-1	Dark	90
DoBBX2-1	Dark	20
DoBBX2-1	Dark	70
DoBBX2-1	Dark	90
DoBBX2-1	Dark	100
DoBBX2-1	Dark	80
DoBBX2-1	Dark	80
DoBBX2-1	Dark	90
DoBBX2-1	Dark	60
DoBBX2-1	Dark	100
DoBBX2-1	Dark	50
DoBBX2-1	Dark	40
DoBBX2-1	Dark	80
DoBBX2-1	Dark	90
DoBBX2-1	Dark	90
DoBBX2-1	Dark	80
DoBBX2-1	Dark	90
DoBBX2-1	Dark	90
DoBBX2-1	Dark	90
DoBBX2-1	Dark	80
DoBBX2-2	Dark	40
DoBBX2-2	Dark	40
DoBBX2-2	Dark	60
DoBBX2-2	Dark	50
DoBBX2-2	Dark	10
DoBBX2-2	Dark	20
DoBBX2-2	Dark	10
DoBBX2-2	Dark	60
DoBBX2-2	Dark	70
DoBBX2-2	Dark	60
DoBBX2-2	Dark	80
DoBBX2-2	Dark	90
DoBBX2-2	Dark	40
DoBBX2-2	Dark	100
DoBBX2-2	Dark	80
DoBBX2-2	Dark	50
DoBBX2-2	Dark	40
DoBBX2-2	Dark	60
DoBBX2-2	Dark	90
DoBBX2-2	Dark	80
DoBBX2-2	Dark	70
DoBBX2-2	Dark	50
DoBBX2-2	Dark	50
DoBBX2-2	Dark	60
DoBBX2-2	Dark	80
DoBBX2-3	Dark	90
DoBBX2-3	Dark	50
DoBBX2-3	Dark	40
DoBBX2-3	Dark	50
DoBBX2-3	Dark	70
DoBBX2-3	Dark	40
DoBBX2-3	Dark	90
DoBBX2-3	Dark	30
DoBBX2-3	Dark	60
DoBBX2-3	Dark	10
DoBBX2-3	Dark	20
DoBBX2-3	Dark	60
DoBBX2-3	Dark	70
DoBBX2-3	Dark	70
DoBBX2-3	Dark	90
DoBBX2-3	Dark	40
DoBBX2-3	Dark	60
DoBBX2-3	Dark	90
DoBBX2-3	Dark	70
DoBBX2-3	Dark	60
DoBBX2-3	Dark	80
DoBBX2-3	Dark	60
DoBBX2-3	Dark	70
DoBBX2-3	Dark	80
DoBBX2-3	Dark	80
DoBBX2-3	Dark	80
DoBBX2-3	Dark	80
DoBBX2-3	Dark	90
DoBBX2-3	Dark	40
DoBBX8-1	Dark	10
DoBBX8-1	Dark	70
DoBBX8-1	Dark	20
DoBBX8-1	Dark	20
DoBBX8-1	Dark	10
DoBBX8-1	Dark	10
DoBBX8-1	Dark	70
DoBBX8-1	Dark	60
DoBBX8-1	Dark	70
DoBBX8-1	Dark	50
DoBBX8-1	Dark	70
DoBBX8-1	Dark	70
DoBBX8-1	Dark	40
DoBBX8-1	Dark	30
DoBBX8-1	Dark	60
DoBBX8-1	Dark	80
DoBBX8-1	Dark	50
DoBBX8-1	Dark	80
DoBBX8-1	Dark	100
DoBBX8-1	Dark	60
DoBBX8-1	Dark	80
DoBBX8-1	Dark	70
DoBBX8-1	Dark	20
DoBBX8-1	Dark	70
DoBBX8-1	Dark	60
DoBBX8-2	Dark	90
DoBBX8-2	Dark	40
DoBBX8-2	Dark	30
DoBBX8-2	Dark	40
DoBBX8-2	Dark	90
DoBBX8-2	Dark	60
DoBBX8-2	Dark	70
DoBBX8-2	Dark	50
DoBBX8-2	Dark	80
DoBBX8-2	Dark	100
DoBBX8-2	Dark	90
DoBBX8-2	Dark	70
DoBBX8-2	Dark	70
DoBBX8-2	Dark	30
DoBBX8-2	Dark	50
DoBBX8-2	Dark	60
DoBBX8-2	Dark	60
DoBBX8-2	Dark	80
DoBBX8-2	Dark	60
DoBBX8-2	Dark	80
DoBBX8-2	Dark	60
DoBBX8-2	Dark	70
DoBBX8-2	Dark	100
DoBBX8-2	Dark	60
DoBBX8-2	Dark	30
DoBBX8-3	Dark	30
DoBBX8-3	Dark	50
DoBBX8-3	Dark	20
DoBBX8-3	Dark	30
DoBBX8-3	Dark	40
DoBBX8-3	Dark	20
DoBBX8-3	Dark	50
DoBBX8-3	Dark	40
DoBBX8-3	Dark	80
DoBBX8-3	Dark	70
DoBBX8-3	Dark	30
DoBBX8-3	Dark	70
DoBBX8-3	Dark	60
DoBBX8-3	Dark	60
DoBBX8-3	Dark	50
DoBBX8-3	Dark	80
DoBBX8-3	Dark	100
DoBBX8-3	Dark	80
DoBBX8-3	Dark	70
DoBBX8-3	Dark	80
DoBBX8-3	Dark	40
DoBBX8-3	Dark	60
DoBBX8-3	Dark	80
DoBBX8-3	Dark	50
DoBBX8-3	Dark	80
DoBBX8-3	Dark	80

## Sheet: Tuberization time (d)
E3	SD	46
E3	SD	38
E3	SD	42
E3	SD	40
E3	SD	36
E3	SD	44
E3	SD	44
E3	SD	40
E3	SD	46
E3	SD	44
E3	SD	42
E3	SD	40
E3	SD	44
E3	SD	38
E3	SD	42
E3	SD	38
E3	SD	42
E3	SD	38
E3	SD	42
E3	SD	44
E3	SD	42
E3	SD	42
E3	SD	44
E3	SD	44
E3	SD	40
E3	SD	42
E3	SD	42
DoBBX2-1	SD	36
DoBBX2-1	SD	34
DoBBX2-1	SD	36
DoBBX2-1	SD	38
DoBBX2-1	SD	36
DoBBX2-1	SD	38
DoBBX2-1	SD	30
DoBBX2-1	SD	42
DoBBX2-1	SD	36
DoBBX2-1	SD	38
DoBBX2-1	SD	36
DoBBX2-1	SD	32
DoBBX2-1	SD	38
DoBBX2-1	SD	34
DoBBX2-1	SD	34
DoBBX2-1	SD	32
DoBBX2-1	SD	42
DoBBX2-1	SD	36
DoBBX2-1	SD	38
DoBBX2-1	SD	38
DoBBX2-1	SD	38
DoBBX2-1	SD	38
DoBBX2-1	SD	36
DoBBX2-1	SD	36
DoBBX2-1	SD	34
DoBBX2-1	SD	34
DoBBX2-1	SD	38
DoBBX2-2	SD	21
DoBBX2-2	SD	34
DoBBX2-2	SD	38
DoBBX2-2	SD	40
DoBBX2-2	SD	44
DoBBX2-2	SD	36
DoBBX2-2	SD	40
DoBBX2-2	SD	38
DoBBX2-2	SD	34
DoBBX2-2	SD	36
DoBBX2-2	SD	40
DoBBX2-2	SD	38
DoBBX2-2	SD	34
DoBBX2-2	SD	38
DoBBX2-2	SD	38
DoBBX2-2	SD	36
DoBBX2-2	SD	36
DoBBX2-2	SD	38
DoBBX2-2	SD	36
DoBBX2-2	SD	32
DoBBX2-2	SD	34
DoBBX2-2	SD	38
DoBBX2-2	SD	32
DoBBX2-2	SD	38
DoBBX2-2	SD	40
DoBBX2-2	SD	34
DoBBX2-2	SD	38
DoBBX2-2	SD	40
DoBBX2-2	SD	34
DoBBX2-3	SD	42
DoBBX2-3	SD	44
DoBBX2-3	SD	38
DoBBX2-3	SD	38
DoBBX2-3	SD	36
DoBBX2-3	SD	34
DoBBX2-3	SD	44
DoBBX2-3	SD	36
DoBBX2-3	SD	38
DoBBX2-3	SD	38
DoBBX2-3	SD	42
DoBBX2-3	SD	36
DoBBX2-3	SD	40
DoBBX2-3	SD	38
DoBBX2-3	SD	40
DoBBX2-3	SD	38
DoBBX2-3	SD	36
DoBBX2-3	SD	38
DoBBX2-3	SD	36
DoBBX2-3	SD	42
DoBBX2-3	SD	38
DoBBX2-3	SD	42
DoBBX2-3	SD	36
DoBBX2-3	SD	38
DoBBX2-3	SD	42
DoBBX2-3	SD	44
DoBBX2-3	SD	36
DoBBX2-3	SD	38
DoBBX2-3	SD	40
DoBBX8-1	SD	40
DoBBX8-1	SD	38
DoBBX8-1	SD	38
DoBBX8-1	SD	44
DoBBX8-1	SD	38
DoBBX8-1	SD	38
DoBBX8-1	SD	36
DoBBX8-1	SD	42
DoBBX8-1	SD	38
DoBBX8-1	SD	40
DoBBX8-1	SD	40
DoBBX8-1	SD	44
DoBBX8-1	SD	38
DoBBX8-1	SD	40
DoBBX8-1	SD	38
DoBBX8-1	SD	34
DoBBX8-1	SD	44
DoBBX8-1	SD	36
DoBBX8-1	SD	42
DoBBX8-1	SD	44
DoBBX8-1	SD	36
DoBBX8-1	SD	38
DoBBX8-1	SD	40
DoBBX8-1	SD	38
DoBBX8-1	SD	38
DoBBX8-1	SD	36
DoBBX8-1	SD	38
DoBBX8-1	SD	38
DoBBX8-2	SD	42
DoBBX8-2	SD	44
DoBBX8-2	SD	38
DoBBX8-2	SD	40
DoBBX8-2	SD	46
DoBBX8-2	SD	40
DoBBX8-2	SD	44
DoBBX8-2	SD	46
DoBBX8-2	SD	42
DoBBX8-2	SD	44
DoBBX8-2	SD	46
DoBBX8-2	SD	42
DoBBX8-2	SD	38
DoBBX8-2	SD	38
DoBBX8-2	SD	40
DoBBX8-2	SD	44
DoBBX8-2	SD	36
DoBBX8-2	SD	38
DoBBX8-2	SD	42
DoBBX8-2	SD	38
DoBBX8-2	SD	42
DoBBX8-2	SD	40
DoBBX8-2	SD	42
DoBBX8-2	SD	44
DoBBX8-2	SD	44
DoBBX8-2	SD	46
DoBBX8-2	SD	42
DoBBX8-3	SD	44
DoBBX8-3	SD	40
DoBBX8-3	SD	42
DoBBX8-3	SD	38
DoBBX8-3	SD	42
DoBBX8-3	SD	36
DoBBX8-3	SD	38
DoBBX8-3	SD	38
DoBBX8-3	SD	42
DoBBX8-3	SD	38
DoBBX8-3	SD	40
DoBBX8-3	SD	38
DoBBX8-3	SD	42
DoBBX8-3	SD	40
DoBBX8-3	SD	40
DoBBX8-3	SD	44
DoBBX8-3	SD	42
DoBBX8-3	SD	34
DoBBX8-3	SD	36
DoBBX8-3	SD	44
DoBBX8-3	SD	38
DoBBX8-3	SD	38
DoBBX8-3	SD	42
DoBBX8-3	SD	40
DoBBX8-3	SD	42
DoBBX8-3	SD	46
DoBBX8-3	SD	34
DoBBX8-3	SD	36
E3	Dark	38
E3	Dark	40
E3	Dark	36
E3	Dark	40
E3	Dark	36
E3	Dark	42
E3	Dark	36
E3	Dark	44
E3	Dark	36
E3	Dark	36
E3	Dark	34
E3	Dark	38
E3	Dark	34
E3	Dark	40
E3	Dark	36
E3	Dark	36
E3	Dark	36
E3	Dark	38
E3	Dark	36
E3	Dark	34
E3	Dark	46
E3	Dark	38
E3	Dark	40
E3	Dark	36
DoBBX2-1	Dark	38
DoBBX2-1	Dark	40
DoBBX2-1	Dark	36
DoBBX2-1	Dark	42
DoBBX2-1	Dark	42
DoBBX2-1	Dark	38
DoBBX2-1	Dark	36
DoBBX2-1	Dark	40
DoBBX2-1	Dark	38
DoBBX2-1	Dark	38
DoBBX2-1	Dark	40
DoBBX2-1	Dark	44
DoBBX2-1	Dark	34
DoBBX2-1	Dark	38
DoBBX2-1	Dark	34
DoBBX2-1	Dark	36
DoBBX2-1	Dark	32
DoBBX2-1	Dark	36
DoBBX2-1	Dark	38
DoBBX2-1	Dark	38
DoBBX2-1	Dark	38
DoBBX2-1	Dark	40
DoBBX2-1	Dark	42
DoBBX2-1	Dark	42
DoBBX2-1	Dark	38
DoBBX2-2	Dark	40
DoBBX2-2	Dark	44
DoBBX2-2	Dark	40
DoBBX2-2	Dark	38
DoBBX2-2	Dark	36
DoBBX2-2	Dark	40
DoBBX2-2	Dark	38
DoBBX2-2	Dark	36
DoBBX2-2	Dark	40
DoBBX2-2	Dark	40
DoBBX2-2	Dark	42
DoBBX2-2	Dark	40
DoBBX2-2	Dark	38
DoBBX2-2	Dark	44
DoBBX2-2	Dark	40
DoBBX2-2	Dark	36
DoBBX2-2	Dark	36
DoBBX2-2	Dark	38
DoBBX2-2	Dark	40
DoBBX2-2	Dark	38
DoBBX2-2	Dark	40
DoBBX2-2	Dark	44
DoBBX2-2	Dark	42
DoBBX2-2	Dark	40
DoBBX2-2	Dark	36
DoBBX2-3	Dark	38
DoBBX2-3	Dark	40
DoBBX2-3	Dark	36
DoBBX2-3	Dark	34
DoBBX2-3	Dark	38
DoBBX2-3	Dark	42
DoBBX2-3	Dark	38
DoBBX2-3	Dark	42
DoBBX2-3	Dark	36
DoBBX2-3	Dark	40
DoBBX2-3	Dark	38
DoBBX2-3	Dark	44
DoBBX2-3	Dark	38
DoBBX2-3	Dark	36
DoBBX2-3	Dark	36
DoBBX2-3	Dark	36
DoBBX2-3	Dark	32
DoBBX2-3	Dark	38
DoBBX2-3	Dark	38
DoBBX2-3	Dark	40
DoBBX2-3	Dark	40
DoBBX2-3	Dark	34
DoBBX2-3	Dark	32
DoBBX2-3	Dark	38
DoBBX2-3	Dark	36
DoBBX2-3	Dark	42
DoBBX2-3	Dark	36
DoBBX2-3	Dark	44
DoBBX2-3	Dark	48
DoBBX8-1	Dark	32
DoBBX8-1	Dark	40
DoBBX8-1	Dark	36
DoBBX8-1	Dark	34
DoBBX8-1	Dark	32
DoBBX8-1	Dark	40
DoBBX8-1	Dark	32
DoBBX8-1	Dark	38
DoBBX8-1	Dark	40
DoBBX8-1	Dark	34
DoBBX8-1	Dark	34
DoBBX8-1	Dark	36
DoBBX8-1	Dark	32
DoBBX8-1	Dark	32
DoBBX8-1	Dark	36
DoBBX8-1	Dark	36
DoBBX8-1	Dark	36
DoBBX8-1	Dark	38
DoBBX8-1	Dark	34
DoBBX8-1	Dark	34
DoBBX8-1	Dark	34
DoBBX8-1	Dark	34
DoBBX8-1	Dark	40
DoBBX8-1	Dark	36
DoBBX8-1	Dark	34
DoBBX8-2	Dark	34
DoBBX8-2	Dark	26
DoBBX8-2	Dark	26
DoBBX8-2	Dark	30
DoBBX8-2	Dark	36
DoBBX8-2	Dark	26
DoBBX8-2	Dark	38
DoBBX8-2	Dark	32
DoBBX8-2	Dark	38
DoBBX8-2	Dark	36
DoBBX8-2	Dark	38
DoBBX8-2	Dark	34
DoBBX8-2	Dark	38
DoBBX8-2	Dark	34
DoBBX8-2	Dark	38
DoBBX8-2	Dark	32
DoBBX8-2	Dark	32
DoBBX8-2	Dark	38
DoBBX8-2	Dark	36
DoBBX8-2	Dark	32
DoBBX8-2	Dark	32
DoBBX8-2	Dark	32
DoBBX8-2	Dark	34
DoBBX8-2	Dark	36
DoBBX8-2	Dark	32
DoBBX8-3	Dark	32
DoBBX8-3	Dark	36
DoBBX8-3	Dark	40
DoBBX8-3	Dark	32
DoBBX8-3	Dark	36
DoBBX8-3	Dark	34
DoBBX8-3	Dark	32
DoBBX8-3	Dark	26
DoBBX8-3	Dark	34
DoBBX8-3	Dark	34
DoBBX8-3	Dark	32
DoBBX8-3	Dark	38
DoBBX8-3	Dark	38
DoBBX8-3	Dark	38
DoBBX8-3	Dark	38
DoBBX8-3	Dark	36
DoBBX8-3	Dark	34
DoBBX8-3	Dark	34
DoBBX8-3	Dark	34
DoBBX8-3	Dark	32
DoBBX8-3	Dark	36
DoBBX8-3	Dark	34
DoBBX8-3	Dark	36
DoBBX8-3	Dark	36
DoBBX8-3	Dark	34
DoBBX8-3	Dark	32
DoBBX8-3	Dark	36
DoBBX8-3	Dark	34
DoBBX8-3	Dark	36
DoBBX8-3	Dark	36
DoBBX8-3	Dark	34
DoBBX8-3	Dark	32

## Sheet: Number of tubers per plant
E3	Dark	1.1
E3	Dark	1.28571
E3	Dark	1.57143
E3	Dark	1.25
E3	Dark	1.66667
E3	Dark	1
E3	Dark	1
E3	Dark	1.16667
E3	Dark	1.33333
E3	Dark	1.16667
E3	Dark	1.14286
E3	Dark	1.25
E3	Dark	1.5
E3	Dark	1
E3	Dark	1.33333
E3	Dark	1.33333
E3	Dark	1.25
E3	Dark	1.11111
E3	Dark	1.55556
E3	Dark	1.2
E3	Dark	1.3
E3	Dark	1.375
E3	Dark	1.3
E3	Dark	1.2
E3	Dark	1.22222
E3	Dark	1.1
E3	Dark	1
DoBBX2-1	Dark	1.22222
DoBBX2-1	Dark	1.72727
DoBBX2-1	Dark	1.18182
DoBBX2-1	Dark	1
DoBBX2-1	Dark	1.3
DoBBX2-1	Dark	1.3
DoBBX2-1	Dark	1.22222
DoBBX2-1	Dark	0.9
DoBBX2-1	Dark	1.28571
DoBBX2-1	Dark	1.22222
DoBBX2-1	Dark	1.5
DoBBX2-1	Dark	1.44444
DoBBX2-1	Dark	1.2
DoBBX2-1	Dark	1.3
DoBBX2-1	Dark	1.625
DoBBX2-1	Dark	1.33333
DoBBX2-1	Dark	1.2
DoBBX2-1	Dark	1.28571
DoBBX2-1	Dark	1.6
DoBBX2-1	Dark	1.5
DoBBX2-1	Dark	1.3
DoBBX2-1	Dark	1.22222
DoBBX2-1	Dark	1.44444
DoBBX2-1	Dark	1.5
DoBBX2-1	Dark	1.2
DoBBX2-1	Dark	1.42857
DoBBX2-1	Dark	1.375
DoBBX2-2	Dark	1.44444
DoBBX2-2	Dark	1.4
DoBBX2-2	Dark	1.2
DoBBX2-2	Dark	1.4
DoBBX2-2	Dark	1.25
DoBBX2-2	Dark	1.125
DoBBX2-2	Dark	1
DoBBX2-2	Dark	1.33333
DoBBX2-2	Dark	1
DoBBX2-2	Dark	1.44444
DoBBX2-2	Dark	1.28571
DoBBX2-2	Dark	1.44444
DoBBX2-2	Dark	1.4
DoBBX2-2	Dark	1.2
DoBBX2-2	Dark	1.4
DoBBX2-2	Dark	1.55556
DoBBX2-2	Dark	1.375
DoBBX2-2	Dark	1.42857
DoBBX2-2	Dark	1.33333
DoBBX2-2	Dark	1.4
DoBBX2-2	Dark	1.55556
DoBBX2-2	Dark	1.33333
DoBBX2-2	Dark	1.4
DoBBX2-2	Dark	1.375
DoBBX2-2	Dark	1.4
DoBBX2-2	Dark	1.44444
DoBBX2-2	Dark	1.33333
DoBBX2-2	Dark	1.2
DoBBX2-2	Dark	1.25
DoBBX2-3	Dark	1.1
DoBBX2-3	Dark	1.25
DoBBX2-3	Dark	1.6
DoBBX2-3	Dark	1
DoBBX2-3	Dark	1.4
DoBBX2-3	Dark	1.125
DoBBX2-3	Dark	1.1
DoBBX2-3	Dark	1.57143
DoBBX2-3	Dark	1.25
DoBBX2-3	Dark	1.4
DoBBX2-3	Dark	1.1
DoBBX2-3	Dark	1.3
DoBBX2-3	Dark	1.22222
DoBBX2-3	Dark	1.4
DoBBX2-3	Dark	1.44444
DoBBX2-3	Dark	1.4
DoBBX2-3	Dark	1
DoBBX2-3	Dark	1.75
DoBBX2-3	Dark	1.11111
DoBBX2-3	Dark	1.28571
DoBBX2-3	Dark	1.33333
DoBBX2-3	Dark	1
DoBBX2-3	Dark	1.4
DoBBX2-3	Dark	1.33333
DoBBX2-3	Dark	1.4
DoBBX2-3	Dark	1.11111
DoBBX2-3	Dark	1
DoBBX2-3	Dark	1.1
DoBBX2-3	Dark	1.25
DoBBX8-1	Dark	1
DoBBX8-1	Dark	1.125
DoBBX8-1	Dark	1.22222
DoBBX8-1	Dark	1.4
DoBBX8-1	Dark	1
DoBBX8-1	Dark	1.2
DoBBX8-1	Dark	1.16667
DoBBX8-1	Dark	1.2
DoBBX8-1	Dark	1.33333
DoBBX8-1	Dark	1.33333
DoBBX8-1	Dark	1.3
DoBBX8-1	Dark	1.3
DoBBX8-1	Dark	1
DoBBX8-1	Dark	1.1
DoBBX8-1	Dark	1.1
DoBBX8-1	Dark	1
DoBBX8-1	Dark	1.77778
DoBBX8-1	Dark	1.2
DoBBX8-1	Dark	1
DoBBX8-1	Dark	1
DoBBX8-1	Dark	1.11111
DoBBX8-1	Dark	1.5
DoBBX8-1	Dark	1.2
DoBBX8-1	Dark	1.1
DoBBX8-1	Dark	1.2
DoBBX8-1	Dark	1.44444
DoBBX8-1	Dark	1.1
DoBBX8-1	Dark	1
DoBBX8-2	Dark	1.66667
DoBBX8-2	Dark	1
DoBBX8-2	Dark	1.1
DoBBX8-2	Dark	1.2
DoBBX8-2	Dark	1.2
DoBBX8-2	Dark	1.2
DoBBX8-2	Dark	1
DoBBX8-2	Dark	0.7
DoBBX8-2	Dark	0.875
DoBBX8-2	Dark	1.55556
DoBBX8-2	Dark	1.33333
DoBBX8-2	Dark	1
DoBBX8-2	Dark	1.375
DoBBX8-2	Dark	1.2
DoBBX8-2	Dark	1.3
DoBBX8-2	Dark	1.125
DoBBX8-2	Dark	1.3
DoBBX8-2	Dark	1.22222
DoBBX8-2	Dark	1.7
DoBBX8-2	Dark	1
DoBBX8-2	Dark	1.1
DoBBX8-2	Dark	1.22222
DoBBX8-2	Dark	1.2
DoBBX8-2	Dark	1
DoBBX8-2	Dark	1.11111
DoBBX8-2	Dark	1
DoBBX8-2	Dark	1.4
DoBBX8-3	Dark	1.28571
DoBBX8-3	Dark	1
DoBBX8-3	Dark	1.3
DoBBX8-3	Dark	1.22222
DoBBX8-3	Dark	1.33333
DoBBX8-3	Dark	1.4
DoBBX8-3	Dark	1
DoBBX8-3	Dark	1.22222
DoBBX8-3	Dark	1.3
DoBBX8-3	Dark	1
DoBBX8-3	Dark	1
DoBBX8-3	Dark	1.11111
DoBBX8-3	Dark	1.2
DoBBX8-3	Dark	1
DoBBX8-3	Dark	1.2
DoBBX8-3	Dark	1.22222
DoBBX8-3	Dark	1.33333
DoBBX8-3	Dark	1.33333
DoBBX8-3	Dark	1.125
DoBBX8-3	Dark	1
DoBBX8-3	Dark	1
DoBBX8-3	Dark	1.25
DoBBX8-3	Dark	1.1
DoBBX8-3	Dark	1.11111
DoBBX8-3	Dark	1.11111
DoBBX8-3	Dark	1.33333
DoBBX8-3	Dark	1.28571
DoBBX8-3	Dark	1.5
E3	Dark	1
E3	Dark	1
E3	Dark	1
E3	Dark	1
E3	Dark	1.33333
E3	Dark	1
E3	Dark	1
E3	Dark	1
E3	Dark	1.16667
E3	Dark	1
E3	Dark	1.25
E3	Dark	1
E3	Dark	1.14286
E3	Dark	1
E3	Dark	1
E3	Dark	1
E3	Dark	1
E3	Dark	1.125
E3	Dark	1.42857
E3	Dark	1
E3	Dark	1
E3	Dark	1.14286
E3	Dark	1.125
E3	Dark	1
DoBBX2-1	Dark	1
DoBBX2-1	Dark	1
DoBBX2-1	Dark	1
DoBBX2-1	Dark	1
DoBBX2-1	Dark	1
DoBBX2-1	Dark	1.11111
DoBBX2-1	Dark	1
DoBBX2-1	Dark	1.14286
DoBBX2-1	Dark	1.11111
DoBBX2-1	Dark	1.2
DoBBX2-1	Dark	1
DoBBX2-1	Dark	1
DoBBX2-1	Dark	1
DoBBX2-1	Dark	1
DoBBX2-1	Dark	1.1
DoBBX2-1	Dark	1
DoBBX2-1	Dark	1
DoBBX2-1	Dark	1.125
DoBBX2-1	Dark	1.11111
DoBBX2-1	Dark	1
DoBBX2-1	Dark	1.125
DoBBX2-1	Dark	1.22222
DoBBX2-1	Dark	1.11111
DoBBX2-1	Dark	1
DoBBX2-1	Dark	1
DoBBX2-2	Dark	1
DoBBX2-2	Dark	1
DoBBX2-2	Dark	1
DoBBX2-2	Dark	1
DoBBX2-2	Dark	1
DoBBX2-2	Dark	1
DoBBX2-2	Dark	1
DoBBX2-2	Dark	1
DoBBX2-2	Dark	1.14286
DoBBX2-2	Dark	1
DoBBX2-2	Dark	1.125
DoBBX2-2	Dark	1.22222
DoBBX2-2	Dark	1
DoBBX2-2	Dark	1.1
DoBBX2-2	Dark	1.125
DoBBX2-2	Dark	1
DoBBX2-2	Dark	1
DoBBX2-2	Dark	1.33333
DoBBX2-2	Dark	1
DoBBX2-2	Dark	1.125
DoBBX2-2	Dark	1
DoBBX2-2	Dark	1
DoBBX2-2	Dark	1
DoBBX2-2	Dark	1.16667
DoBBX2-2	Dark	1.125
DoBBX2-3	Dark	1.11111
DoBBX2-3	Dark	1.2
DoBBX2-3	Dark	1
DoBBX2-3	Dark	1.4
DoBBX2-3	Dark	1
DoBBX2-3	Dark	1
DoBBX2-3	Dark	1
DoBBX2-3	Dark	1
DoBBX2-3	Dark	1
DoBBX2-3	Dark	1
DoBBX2-3	Dark	1
DoBBX2-3	Dark	1
DoBBX2-3	Dark	1.14286
DoBBX2-3	Dark	1.28571
DoBBX2-3	Dark	1
DoBBX2-3	Dark	1
DoBBX2-3	Dark	1.16667
DoBBX2-3	Dark	1.11111
DoBBX2-3	Dark	1
DoBBX2-3	Dark	1
DoBBX2-3	Dark	1
DoBBX2-3	Dark	1.16667
DoBBX2-3	Dark	1
DoBBX2-3	Dark	1.125
DoBBX2-3	Dark	1.125
DoBBX2-3	Dark	1
DoBBX2-3	Dark	1
DoBBX2-3	Dark	1
DoBBX2-3	Dark	1
DoBBX8-1	Dark	1
DoBBX8-1	Dark	1
DoBBX8-1	Dark	1
DoBBX8-1	Dark	1
DoBBX8-1	Dark	2
DoBBX8-1	Dark	1
DoBBX8-1	Dark	1
DoBBX8-1	Dark	1.16667
DoBBX8-1	Dark	1.28571
DoBBX8-1	Dark	1.2
DoBBX8-1	Dark	1.14286
DoBBX8-1	Dark	1.14286
DoBBX8-1	Dark	1
DoBBX8-1	Dark	1
DoBBX8-1	Dark	1
DoBBX8-1	Dark	1.125
DoBBX8-1	Dark	1
DoBBX8-1	Dark	1.125
DoBBX8-1	Dark	1.1
DoBBX8-1	Dark	1
DoBBX8-1	Dark	1
DoBBX8-1	Dark	1.14286
DoBBX8-1	Dark	1.5
DoBBX8-1	Dark	1.14286
DoBBX8-1	Dark	1
DoBBX8-2	Dark	1
DoBBX8-2	Dark	1
DoBBX8-2	Dark	1.66667
DoBBX8-2	Dark	1.25
DoBBX8-2	Dark	1.33333
DoBBX8-2	Dark	1
DoBBX8-2	Dark	1
DoBBX8-2	Dark	1
DoBBX8-2	Dark	1.125
DoBBX8-2	Dark	1.1
DoBBX8-2	Dark	1.22222
DoBBX8-2	Dark	1.28571
DoBBX8-2	Dark	1.14286
DoBBX8-2	Dark	1.33333
DoBBX8-2	Dark	1
DoBBX8-2	Dark	1.33333
DoBBX8-2	Dark	1.16667
DoBBX8-2	Dark	1.25
DoBBX8-2	Dark	1.16667
DoBBX8-2	Dark	1.25
DoBBX8-2	Dark	1.16667
DoBBX8-2	Dark	1
DoBBX8-2	Dark	1.2
DoBBX8-2	Dark	1
DoBBX8-2	Dark	1
DoBBX8-3	Dark	1.33333
DoBBX8-3	Dark	1
DoBBX8-3	Dark	1
DoBBX8-3	Dark	1
DoBBX8-3	Dark	1.25
DoBBX8-3	Dark	1.5
DoBBX8-3	Dark	1.2
DoBBX8-3	Dark	1.25
DoBBX8-3	Dark	1
DoBBX8-3	Dark	1.14286
DoBBX8-3	Dark	1.33333
DoBBX8-3	Dark	1.14286
DoBBX8-3	Dark	1
DoBBX8-3	Dark	1
DoBBX8-3	Dark	1
DoBBX8-3	Dark	1.125
DoBBX8-3	Dark	1.2
DoBBX8-3	Dark	1
DoBBX8-3	Dark	1.14286
DoBBX8-3	Dark	1.25
DoBBX8-3	Dark	1.25
DoBBX8-3	Dark	1
DoBBX8-3	Dark	1.125
DoBBX8-3	Dark	1.2
DoBBX8-3	Dark	1
DoBBX8-3	Dark	1.25

## Sheet: Mass per tuber (g)
E3	8h light/ d	0.14212
E3	8h light/ d	0.09382
E3	8h light/ d	0.08969
E3	8h light/ d	0.04364
E3	8h light/ d	0.03375
E3	8h light/ d	0.04861
E3	8h light/ d	0.01977
E3	8h light/ d	0.17549
E3	8h light/ d	0.03005
E3	8h light/ d	0.18607
E3	8h light/ d	0.1072
E3	8h light/ d	0.07277
E3	8h light/ d	0.0417
E3	8h light/ d	0.13903
E3	8h light/ d	0.09318
E3	8h light/ d	0.13403
E3	8h light/ d	0.04536
E3	8h light/ d	0.11393
E3	8h light/ d	0.07957
E3	8h light/ d	0.08233
E3	8h light/ d	0.08773
E3	8h light/ d	0.06759
E3	8h light/ d	0.09256
E3	8h light/ d	0.09602
E3	8h light/ d	0.10647
E3	8h light/ d	0.07431
E3	8h light/ d	0.11348
DoBBX2-1	8h light/ d	0.09245
DoBBX2-1	8h light/ d	0.04947
DoBBX2-1	8h light/ d	0.07908
DoBBX2-1	8h light/ d	0.033
DoBBX2-1	8h light/ d	0.09335
DoBBX2-1	8h light/ d	0.08863
DoBBX2-1	8h light/ d	0.08275
DoBBX2-1	8h light/ d	0.1213
DoBBX2-1	8h light/ d	0.10422
DoBBX2-1	8h light/ d	0.09155
DoBBX2-1	8h light/ d	0.08627
DoBBX2-1	8h light/ d	0.09446
DoBBX2-1	8h light/ d	0.12192
DoBBX2-1	8h light/ d	0.08795
DoBBX2-1	8h light/ d	0.08655
DoBBX2-1	8h light/ d	0.11745
DoBBX2-1	8h light/ d	0.08337
DoBBX2-1	8h light/ d	0.1098
DoBBX2-1	8h light/ d	0.07481
DoBBX2-1	8h light/ d	0.10787
DoBBX2-1	8h light/ d	0.09446
DoBBX2-1	8h light/ d	0.10375
DoBBX2-1	8h light/ d	0.07797
DoBBX2-1	8h light/ d	0.08615
DoBBX2-1	8h light/ d	0.10752
DoBBX2-1	8h light/ d	0.10611
DoBBX2-1	8h light/ d	0.09985
DoBBX2-2	8h light/ d	0.07349
DoBBX2-2	8h light/ d	0.07922
DoBBX2-2	8h light/ d	0.10523
DoBBX2-2	8h light/ d	0.0861
DoBBX2-2	8h light/ d	0.097
DoBBX2-2	8h light/ d	0.11298
DoBBX2-2	8h light/ d	0.0238
DoBBX2-2	8h light/ d	0.13398
DoBBX2-2	8h light/ d	0.02083
DoBBX2-2	8h light/ d	0.09862
DoBBX2-2	8h light/ d	0.07122
DoBBX2-2	8h light/ d	0.10072
DoBBX2-2	8h light/ d	0.07922
DoBBX2-2	8h light/ d	0.11688
DoBBX2-2	8h light/ d	0.10494
DoBBX2-2	8h light/ d	0.10716
DoBBX2-2	8h light/ d	0.11385
DoBBX2-2	8h light/ d	0.05786
DoBBX2-2	8h light/ d	0.09185
DoBBX2-2	8h light/ d	0.05946
DoBBX2-2	8h light/ d	0.07531
DoBBX2-2	8h light/ d	0.09243
DoBBX2-2	8h light/ d	0.04588
DoBBX2-2	8h light/ d	0.07184
DoBBX2-2	8h light/ d	0.06929
DoBBX2-2	8h light/ d	0.0856
DoBBX2-2	8h light/ d	0.12887
DoBBX2-2	8h light/ d	0.09063
DoBBX2-2	8h light/ d	0.06235
DoBBX2-3	8h light/ d	0.10095
DoBBX2-3	8h light/ d	0.07888
DoBBX2-3	8h light/ d	0.09108
DoBBX2-3	8h light/ d	0.19958
DoBBX2-3	8h light/ d	0.08186
DoBBX2-3	8h light/ d	0.06078
DoBBX2-3	8h light/ d	0.1362
DoBBX2-3	8h light/ d	0.131
DoBBX2-3	8h light/ d	0.05513
DoBBX2-3	8h light/ d	0.07581
DoBBX2-3	8h light/ d	0.04754
DoBBX2-3	8h light/ d	0.08471
DoBBX2-3	8h light/ d	0.05535
DoBBX2-3	8h light/ d	0.09772
DoBBX2-3	8h light/ d	0.09019
DoBBX2-3	8h light/ d	0.09403
DoBBX2-3	8h light/ d	0.0547
DoBBX2-3	8h light/ d	0.10009
DoBBX2-3	8h light/ d	0.11002
DoBBX2-3	8h light/ d	0.0558
DoBBX2-3	8h light/ d	0.09253
DoBBX2-3	8h light/ d	0.08764
DoBBX2-3	8h light/ d	0.07551
DoBBX2-3	8h light/ d	0.09979
DoBBX2-3	8h light/ d	0.08186
DoBBX2-3	8h light/ d	0.0547
DoBBX2-3	8h light/ d	0.25964
DoBBX2-3	8h light/ d	0.10373
DoBBX2-3	8h light/ d	0.07713
DoBBX8-1	8h light/ d	0.14509
DoBBX8-1	8h light/ d	0.0446
DoBBX8-1	8h light/ d	0.11984
DoBBX8-1	8h light/ d	0.07929
DoBBX8-1	8h light/ d	0.01143
DoBBX8-1	8h light/ d	0.12495
DoBBX8-1	8h light/ d	0.06464
DoBBX8-1	8h light/ d	0.06111
DoBBX8-1	8h light/ d	0.03961
DoBBX8-1	8h light/ d	0.05737
DoBBX8-1	8h light/ d	0.08512
DoBBX8-1	8h light/ d	0.04363
DoBBX8-1	8h light/ d	0.06295
DoBBX8-1	8h light/ d	0.10992
DoBBX8-1	8h light/ d	0.10593
DoBBX8-1	8h light/ d	0.11044
DoBBX8-1	8h light/ d	0.09078
DoBBX8-1	8h light/ d	0.07817
DoBBX8-1	8h light/ d	0.07711
DoBBX8-1	8h light/ d	0.07269
DoBBX8-1	8h light/ d	0.07352
DoBBX8-1	8h light/ d	0.08441
DoBBX8-1	8h light/ d	0.09918
DoBBX8-1	8h light/ d	0.07576
DoBBX8-1	8h light/ d	0.08412
DoBBX8-1	8h light/ d	0.05271
DoBBX8-1	8h light/ d	0.0703
DoBBX8-1	8h light/ d	0.12589
DoBBX8-2	8h light/ d	0.05621
DoBBX8-2	8h light/ d	0.08827
DoBBX8-2	8h light/ d	0.0839
DoBBX8-2	8h light/ d	0.03908
DoBBX8-2	8h light/ d	0.03981
DoBBX8-2	8h light/ d	0.04581
DoBBX8-2	8h light/ d	0.09958
DoBBX8-2	8h light/ d	0.04391
DoBBX8-2	8h light/ d	0.08891
DoBBX8-2	8h light/ d	0.088
DoBBX8-2	8h light/ d	0.0874
DoBBX8-2	8h light/ d	0.1098
DoBBX8-2	8h light/ d	0.09318
DoBBX8-2	8h light/ d	0.09167
DoBBX8-2	8h light/ d	0.09262
DoBBX8-2	8h light/ d	0.07138
DoBBX8-2	8h light/ d	0.0802
DoBBX8-2	8h light/ d	0.0868
DoBBX8-2	8h light/ d	0.07901
DoBBX8-2	8h light/ d	0.08873
DoBBX8-2	8h light/ d	0.08629
DoBBX8-2	8h light/ d	0.06993
DoBBX8-2	8h light/ d	0.06897
DoBBX8-2	8h light/ d	0.05497
DoBBX8-2	8h light/ d	0.10028
DoBBX8-2	8h light/ d	0.03074
DoBBX8-2	8h light/ d	0.08891
DoBBX8-3	8h light/ d	0.12179
DoBBX8-3	8h light/ d	0.02713
DoBBX8-3	8h light/ d	0.06764
DoBBX8-3	8h light/ d	0.17751
DoBBX8-3	8h light/ d	0.16176
DoBBX8-3	8h light/ d	0.11076
DoBBX8-3	8h light/ d	0.07028
DoBBX8-3	8h light/ d	0.15105
DoBBX8-3	8h light/ d	0.06601
DoBBX8-3	8h light/ d	0.19656
DoBBX8-3	8h light/ d	0.0499
DoBBX8-3	8h light/ d	0.08873
DoBBX8-3	8h light/ d	0.11193
DoBBX8-3	8h light/ d	0.1028
DoBBX8-3	8h light/ d	0.08357
DoBBX8-3	8h light/ d	0.0972
DoBBX8-3	8h light/ d	0.11897
DoBBX8-3	8h light/ d	0.1291
DoBBX8-3	8h light/ d	0.10082
DoBBX8-3	8h light/ d	0.18268
DoBBX8-3	8h light/ d	0.38644
DoBBX8-3	8h light/ d	0.12232
DoBBX8-3	8h light/ d	0.1126
DoBBX8-3	8h light/ d	0.18685
DoBBX8-3	8h light/ d	0.14322
DoBBX8-3	8h light/ d	0.12857
DoBBX8-3	8h light/ d	0.12179
DoBBX8-3	8h light/ d	0.16102
E3	0h light/ d	0.0755
E3	0h light/ d	0.02337
E3	0h light/ d	0.0786
E3	0h light/ d	0.0619
E3	0h light/ d	0.0449
E3	0h light/ d	0.038
E3	0h light/ d	0.03937
E3	0h light/ d	0.03042
E3	0h light/ d	0.03814
E3	0h light/ d	0.05788
E3	0h light/ d	0.0751
E3	0h light/ d	0.00317
E3	0h light/ d	0.03798
E3	0h light/ d	0.03705
E3	0h light/ d	0.03337
E3	0h light/ d	0.0044
E3	0h light/ d	0.06488
E3	0h light/ d	0.06698
E3	0h light/ d	0.05932
E3	0h light/ d	0.06075
E3	0h light/ d	0.0034
E3	0h light/ d	0.05115
E3	0h light/ d	0.04442
E3	0h light/ d	0.06002
DoBBX2-1	0h light/ d	0.09285
DoBBX2-1	0h light/ d	0.0885
DoBBX2-1	0h light/ d	0.05522
DoBBX2-1	0h light/ d	0.0312
DoBBX2-1	0h light/ d	0.119
DoBBX2-1	0h light/ d	0.06635
DoBBX2-1	0h light/ d	0.11985
DoBBX2-1	0h light/ d	0.05351
DoBBX2-1	0h light/ d	0.05802
DoBBX2-1	0h light/ d	0.05752
DoBBX2-1	0h light/ d	0.04028
DoBBX2-1	0h light/ d	0.03741
DoBBX2-1	0h light/ d	0.05303
DoBBX2-1	0h light/ d	0.05897
DoBBX2-1	0h light/ d	0.07211
DoBBX2-1	0h light/ d	0.05642
DoBBX2-1	0h light/ d	0.08138
DoBBX2-1	0h light/ d	0.0616
DoBBX2-1	0h light/ d	0.04876
DoBBX2-1	0h light/ d	0.05591
DoBBX2-1	0h light/ d	0.05177
DoBBX2-1	0h light/ d	0.05458
DoBBX2-1	0h light/ d	0.04785
DoBBX2-1	0h light/ d	0.03609
DoBBX2-1	0h light/ d	0.04611
DoBBX2-2	0h light/ d	0.0986
DoBBX2-2	0h light/ d	0.07308
DoBBX2-2	0h light/ d	0.06222
DoBBX2-2	0h light/ d	0.042
DoBBX2-2	0h light/ d	0.0648
DoBBX2-2	0h light/ d	0.11305
DoBBX2-2	0h light/ d	0.0804
DoBBX2-2	0h light/ d	0.07388
DoBBX2-2	0h light/ d	0.05828
DoBBX2-2	0h light/ d	0.06125
DoBBX2-2	0h light/ d	0.05691
DoBBX2-2	0h light/ d	0.05393
DoBBX2-2	0h light/ d	0.05723
DoBBX2-2	0h light/ d	0.04907
DoBBX2-2	0h light/ d	0.05447
DoBBX2-2	0h light/ d	0.07044
DoBBX2-2	0h light/ d	0.06558
DoBBX2-2	0h light/ d	0.06128
DoBBX2-2	0h light/ d	0.06528
DoBBX2-2	0h light/ d	0.06591
DoBBX2-2	0h light/ d	0.05617
DoBBX2-2	0h light/ d	0.05196
DoBBX2-2	0h light/ d	0.05816
DoBBX2-2	0h light/ d	0.06574
DoBBX2-2	0h light/ d	0.06271
DoBBX2-3	0h light/ d	0.06362
DoBBX2-3	0h light/ d	0.08518
DoBBX2-3	0h light/ d	0.06675
DoBBX2-3	0h light/ d	0.05411
DoBBX2-3	0h light/ d	0.06364
DoBBX2-3	0h light/ d	0.16038
DoBBX2-3	0h light/ d	0.06131
DoBBX2-3	0h light/ d	0.09147
DoBBX2-3	0h light/ d	0.07788
DoBBX2-3	0h light/ d	0.08
DoBBX2-3	0h light/ d	0.06815
DoBBX2-3	0h light/ d	0.08103
DoBBX2-3	0h light/ d	0.06139
DoBBX2-3	0h light/ d	0.07519
DoBBX2-3	0h light/ d	0.08764
DoBBX2-3	0h light/ d	0.07063
DoBBX2-3	0h light/ d	0.07736
DoBBX2-3	0h light/ d	0.08008
DoBBX2-3	0h light/ d	0.07491
DoBBX2-3	0h light/ d	0.07455
DoBBX2-3	0h light/ d	0.10278
DoBBX2-3	0h light/ d	0.07754
DoBBX2-3	0h light/ d	0.09
DoBBX2-3	0h light/ d	0.06542
DoBBX2-3	0h light/ d	0.07394
DoBBX2-3	0h light/ d	0.07806
DoBBX2-3	0h light/ d	0.07269
DoBBX2-3	0h light/ d	0.06913
DoBBX2-3	0h light/ d	0.0586
DoBBX8-1	0h light/ d	0.0464
DoBBX8-1	0h light/ d	0.021
DoBBX8-1	0h light/ d	0.171
DoBBX8-1	0h light/ d	0.03115
DoBBX8-1	0h light/ d	0.05635
DoBBX8-1	0h light/ d	0.025
DoBBX8-1	0h light/ d	0.05401
DoBBX8-1	0h light/ d	0.04893
DoBBX8-1	0h light/ d	0.04892
DoBBX8-1	0h light/ d	0.06487
DoBBX8-1	0h light/ d	0.05153
DoBBX8-1	0h light/ d	0.04615
DoBBX8-1	0h light/ d	0.10815
DoBBX8-1	0h light/ d	0.06587
DoBBX8-1	0h light/ d	0.0548
DoBBX8-1	0h light/ d	0.05049
DoBBX8-1	0h light/ d	0.07048
DoBBX8-1	0h light/ d	0.05114
DoBBX8-1	0h light/ d	0.05333
DoBBX8-1	0h light/ d	0.06537
DoBBX8-1	0h light/ d	0.06365
DoBBX8-1	0h light/ d	0.06658
DoBBX8-1	0h light/ d	0.04253
DoBBX8-1	0h light/ d	0.06035
DoBBX8-1	0h light/ d	0.05907
DoBBX8-2	0h light/ d	0.04911
DoBBX8-2	0h light/ d	0.0695
DoBBX8-2	0h light/ d	0.0782
DoBBX8-2	0h light/ d	0.06606
DoBBX8-2	0h light/ d	0.03542
DoBBX8-2	0h light/ d	0.06672
DoBBX8-2	0h light/ d	0.05914
DoBBX8-2	0h light/ d	0.037
DoBBX8-2	0h light/ d	0.02049
DoBBX8-2	0h light/ d	0.03351
DoBBX8-2	0h light/ d	0.03302
DoBBX8-2	0h light/ d	0.03288
DoBBX8-2	0h light/ d	0.05255
DoBBX8-2	0h light/ d	0.04963
DoBBX8-2	0h light/ d	0.05096
DoBBX8-2	0h light/ d	0.04936
DoBBX8-2	0h light/ d	0.04297
DoBBX8-2	0h light/ d	0.06366
DoBBX8-2	0h light/ d	0.03174
DoBBX8-2	0h light/ d	0.05362
DoBBX8-2	0h light/ d	0.03149
DoBBX8-2	0h light/ d	0.02784
DoBBX8-2	0h light/ d	0.05288
DoBBX8-2	0h light/ d	0.03073
DoBBX8-2	0h light/ d	0.04167
DoBBX8-3	0h light/ d	0.05775
DoBBX8-3	0h light/ d	0.05494
DoBBX8-3	0h light/ d	0.0584
DoBBX8-3	0h light/ d	0.06197
DoBBX8-3	0h light/ d	0.05722
DoBBX8-3	0h light/ d	0.06063
DoBBX8-3	0h light/ d	0.06225
DoBBX8-3	0h light/ d	0.03794
DoBBX8-3	0h light/ d	0.04308
DoBBX8-3	0h light/ d	0.04538
DoBBX8-3	0h light/ d	0.0449
DoBBX8-3	0h light/ d	0.03638
DoBBX8-3	0h light/ d	0.03798
DoBBX8-3	0h light/ d	0.03722
DoBBX8-3	0h light/ d	0.03658
DoBBX8-3	0h light/ d	0.02913
DoBBX8-3	0h light/ d	0.0336
DoBBX8-3	0h light/ d	0.04079
DoBBX8-3	0h light/ d	0.04625
DoBBX8-3	0h light/ d	0.0402
DoBBX8-3	0h light/ d	0.0462
DoBBX8-3	0h light/ d	0.03872
DoBBX8-3	0h light/ d	0.02509
DoBBX8-3	0h light/ d	0.03333
DoBBX8-3	0h light/ d	0.0386
DoBBX8-3	0h light/ d	0.04404

## Sheet: Tuber yield per bottle (g)
E3	Dark	1.5633
E3	Dark	0.8444
E3	Dark	0.9866
E3	Dark	0.2182
E3	Dark	0.3375
E3	Dark	0.4375
E3	Dark	0.0593
E3	Dark	1.2284
E3	Dark	0.1202
E3	Dark	1.3025
E3	Dark	0.8576
E3	Dark	0.7277
E3	Dark	0.3753
E3	Dark	0.9732
E3	Dark	1.1182
E3	Dark	1.0722
E3	Dark	0.2268
E3	Dark	1.1393
E3	Dark	1.114
E3	Dark	0.988
E3	Dark	1.316
E3	Dark	0.7435
E3	Dark	1.2033
E3	Dark	1.1522
E3	Dark	1.1712
E3	Dark	0.8917
E3	Dark	1.1348
DoBBX2-1	Dark	1.017
DoBBX2-1	Dark	0.94
DoBBX2-1	Dark	1.028
DoBBX2-1	Dark	0.033
DoBBX2-1	Dark	1.2136
DoBBX2-1	Dark	1.1522
DoBBX2-1	Dark	0.9102
DoBBX2-1	Dark	1.0917
DoBBX2-1	Dark	0.938
DoBBX2-1	Dark	1.007
DoBBX2-1	Dark	1.294
DoBBX2-1	Dark	1.228
DoBBX2-1	Dark	1.463
DoBBX2-1	Dark	1.1433
DoBBX2-1	Dark	1.1251
DoBBX2-1	Dark	1.4094
DoBBX2-1	Dark	1.0004
DoBBX2-1	Dark	0.9882
DoBBX2-1	Dark	1.197
DoBBX2-1	Dark	1.2944
DoBBX2-1	Dark	1.228
DoBBX2-1	Dark	1.1413
DoBBX2-1	Dark	1.0136
DoBBX2-1	Dark	1.2922
DoBBX2-1	Dark	1.2902
DoBBX2-1	Dark	1.0611
DoBBX2-1	Dark	1.0983
DoBBX2-2	Dark	0.9554
DoBBX2-2	Dark	1.1091
DoBBX2-2	Dark	0.6314
DoBBX2-2	Dark	0.6027
DoBBX2-2	Dark	0.97
DoBBX2-2	Dark	1.0168
DoBBX2-2	Dark	0.0476
DoBBX2-2	Dark	1.0718
DoBBX2-2	Dark	0.0625
DoBBX2-2	Dark	1.282
DoBBX2-2	Dark	0.641
DoBBX2-2	Dark	1.3094
DoBBX2-2	Dark	1.1091
DoBBX2-2	Dark	1.4026
DoBBX2-2	Dark	1.4692
DoBBX2-2	Dark	1.5002
DoBBX2-2	Dark	1.2523
DoBBX2-2	Dark	0.5786
DoBBX2-2	Dark	1.1022
DoBBX2-2	Dark	0.8324
DoBBX2-2	Dark	1.0544
DoBBX2-2	Dark	1.1091
DoBBX2-2	Dark	0.6423
DoBBX2-2	Dark	0.7902
DoBBX2-2	Dark	0.97
DoBBX2-2	Dark	1.1128
DoBBX2-2	Dark	1.5464
DoBBX2-2	Dark	1.0875
DoBBX2-2	Dark	0.6235
DoBBX2-3	Dark	1.1104
DoBBX2-3	Dark	0.7888
DoBBX2-3	Dark	1.4572
DoBBX2-3	Dark	1.1975
DoBBX2-3	Dark	1.146
DoBBX2-3	Dark	0.547
DoBBX2-3	Dark	1.4982
DoBBX2-3	Dark	1.441
DoBBX2-3	Dark	0.5513
DoBBX2-3	Dark	1.0614
DoBBX2-3	Dark	0.5229
DoBBX2-3	Dark	1.1012
DoBBX2-3	Dark	0.6088
DoBBX2-3	Dark	1.3681
DoBBX2-3	Dark	1.1725
DoBBX2-3	Dark	1.3164
DoBBX2-3	Dark	0.547
DoBBX2-3	Dark	1.4012
DoBBX2-3	Dark	1.1002
DoBBX2-3	Dark	0.5022
DoBBX2-3	Dark	1.1975
DoBBX2-3	Dark	0.7713
DoBBX2-3	Dark	1.2982
DoBBX2-3	Dark	0.547
DoBBX2-3	Dark	1.0572
DoBBX2-3	Dark	1.1104
DoBBX2-3	Dark	0.7888
DoBBX2-3	Dark	1.146
DoBBX2-3	Dark	1.141
DoBBX8-1	Dark	1.1607
DoBBX8-1	Dark	0.4014
DoBBX8-1	Dark	1.3182
DoBBX8-1	Dark	1.1101
DoBBX8-1	Dark	0.0343
DoBBX8-1	Dark	1.4994
DoBBX8-1	Dark	0.4525
DoBBX8-1	Dark	0.7333
DoBBX8-1	Dark	0.3169
DoBBX8-1	Dark	0.6884
DoBBX8-1	Dark	1.1065
DoBBX8-1	Dark	0.5672
DoBBX8-1	Dark	0.5036
DoBBX8-1	Dark	1.2091
DoBBX8-1	Dark	1.1652
DoBBX8-1	Dark	0.994
DoBBX8-1	Dark	1.4525
DoBBX8-1	Dark	0.938
DoBBX8-1	Dark	0.6169
DoBBX8-1	Dark	0.6542
DoBBX8-1	Dark	0.7352
DoBBX8-1	Dark	1.2661
DoBBX8-1	Dark	1.1901
DoBBX8-1	Dark	0.8334
DoBBX8-1	Dark	1.0094
DoBBX8-1	Dark	0.6852
DoBBX8-1	Dark	0.7733
DoBBX8-1	Dark	0.8812
DoBBX8-2	Dark	0.8432
DoBBX8-2	Dark	0.8827
DoBBX8-2	Dark	0.9229
DoBBX8-2	Dark	0.469
DoBBX8-2	Dark	0.4777
DoBBX8-2	Dark	0.5497
DoBBX8-2	Dark	0.9958
DoBBX8-2	Dark	0.3074
DoBBX8-2	Dark	0.6224
DoBBX8-2	Dark	1.232
DoBBX8-2	Dark	0.6992
DoBBX8-2	Dark	1.098
DoBBX8-2	Dark	1.025
DoBBX8-2	Dark	1.1
DoBBX8-2	Dark	1.204
DoBBX8-2	Dark	0.6424
DoBBX8-2	Dark	1.0426
DoBBX8-2	Dark	0.9548
DoBBX8-2	Dark	1.3432
DoBBX8-2	Dark	0.88728
DoBBX8-2	Dark	0.9492
DoBBX8-2	Dark	0.7692
DoBBX8-2	Dark	0.8276
DoBBX8-2	Dark	0.5497
DoBBX8-2	Dark	1.0028
DoBBX8-2	Dark	0.3074
DoBBX8-2	Dark
DoBBX8-3	Dark	1.0961
DoBBX8-3	Dark	0.1085
DoBBX8-3	Dark	0.8793
DoBBX8-3	Dark	1.9526
DoBBX8-3	Dark	1.9411
DoBBX8-3	Dark	1.5506
DoBBX8-3	Dark	0.6325
DoBBX8-3	Dark	1.6616
DoBBX8-3	Dark	0.8581
DoBBX8-3	Dark	1.769
DoBBX8-3	Dark	0.1497
DoBBX8-3	Dark	0.88728
DoBBX8-3	Dark	1.3432
DoBBX8-3	Dark	0.8224
DoBBX8-3	Dark	1.0028
DoBBX8-3	Dark	1.0692
DoBBX8-3	Dark	1.4276
DoBBX8-3	Dark	1.5492
DoBBX8-3	Dark	0.9074
DoBBX8-3	Dark	0.8793
DoBBX8-3	Dark	0.6224
DoBBX8-3	Dark	1.2232
DoBBX8-3	Dark	1.2386
DoBBX8-3	Dark	1.8685
DoBBX8-3	Dark	1.4322
DoBBX8-3	Dark	1.5428
DoBBX8-3	Dark	1.0961
DoBBX8-3	Dark	1.9322
E3	Dark	0.151
E3	Dark	0.0701
E3	Dark	0.1572
E3	Dark	0.0619
E3	Dark	0.1796
E3	Dark	0.038
E3	Dark	0.2362
E3	Dark	0.1521
E3	Dark	0.267
E3	Dark	0.5788
E3	Dark	0.3755
E3	Dark	0.0095
E3	Dark	0.3038
E3	Dark	0.2964
E3	Dark	0.2002
E3	Dark	0.0088
E3	Dark	0.3244
E3	Dark	0.6028
E3	Dark	0.5932
E3	Dark	0.486
E3	Dark	0.0102
E3	Dark	0.4092
E3	Dark	0.3998
E3	Dark	0.3001
DoBBX2-1	Dark	0.1857
DoBBX2-1	Dark	0.354
DoBBX2-1	Dark	0.497
DoBBX2-1	Dark	0.0312
DoBBX2-1	Dark	0.238
DoBBX2-1	Dark	0.6635
DoBBX2-1	Dark	0.2397
DoBBX2-1	Dark	0.4281
DoBBX2-1	Dark	0.5802
DoBBX2-1	Dark	0.6902
DoBBX2-1	Dark	0.3222
DoBBX2-1	Dark	0.2993
DoBBX2-1	Dark	0.4773
DoBBX2-1	Dark	0.3538
DoBBX2-1	Dark	0.7932
DoBBX2-1	Dark	0.2821
DoBBX2-1	Dark	0.3255
DoBBX2-1	Dark	0.5544
DoBBX2-1	Dark	0.4876
DoBBX2-1	Dark	0.5032
DoBBX2-1	Dark	0.4659
DoBBX2-1	Dark	0.6004
DoBBX2-1	Dark	0.4785
DoBBX2-1	Dark	0.3248
DoBBX2-1	Dark	0.36889
DoBBX2-2	Dark	0.3944
DoBBX2-2	Dark	0.2923
DoBBX2-2	Dark	0.3733
DoBBX2-2	Dark	0.21
DoBBX2-2	Dark	0.0648
DoBBX2-2	Dark	0.2261
DoBBX2-2	Dark	0.0804
DoBBX2-2	Dark	0.4433
DoBBX2-2	Dark	0.4662
DoBBX2-2	Dark	0.3675
DoBBX2-2	Dark	0.5122
DoBBX2-2	Dark	0.5932
DoBBX2-2	Dark	0.2289
DoBBX2-2	Dark	0.5398
DoBBX2-2	Dark	0.4902
DoBBX2-2	Dark	0.3522
DoBBX2-2	Dark	0.2623
DoBBX2-2	Dark	0.4902
DoBBX2-2	Dark	0.5875
DoBBX2-2	Dark	0.5932
DoBBX2-2	Dark	0.3932
DoBBX2-2	Dark	0.2598
DoBBX2-2	Dark	0.2908
DoBBX2-2	Dark	0.4602
DoBBX2-2	Dark	0.5644
DoBBX2-3	Dark	0.6362
DoBBX2-3	Dark	0.5111
DoBBX2-3	Dark	0.267
DoBBX2-3	Dark	0.3788
DoBBX2-3	Dark	0.4455
DoBBX2-3	Dark	0.6415
DoBBX2-3	Dark	0.5518
DoBBX2-3	Dark	0.2744
DoBBX2-3	Dark	0.4673
DoBBX2-3	Dark	0.08
DoBBX2-3	Dark	0.1363
DoBBX2-3	Dark	0.4862
DoBBX2-3	Dark	0.4911
DoBBX2-3	Dark	0.6767
DoBBX2-3	Dark	0.7888
DoBBX2-3	Dark	0.2825
DoBBX2-3	Dark	0.5415
DoBBX2-3	Dark	0.8008
DoBBX2-3	Dark	0.5244
DoBBX2-3	Dark	0.4473
DoBBX2-3	Dark	0.8222
DoBBX2-3	Dark	0.5428
DoBBX2-3	Dark	0.63
DoBBX2-3	Dark	0.5888
DoBBX2-3	Dark	0.6655
DoBBX2-3	Dark	0.6245
DoBBX2-3	Dark	0.5815
DoBBX2-3	Dark	0.6222
DoBBX2-3	Dark	0.2344
DoBBX8-1	Dark	0.0464
DoBBX8-1	Dark	0.147
DoBBX8-1	Dark	0.342
DoBBX8-1	Dark	0.0623
DoBBX8-1	Dark	0.1127
DoBBX8-1	Dark	0.025
DoBBX8-1	Dark	0.3781
DoBBX8-1	Dark	0.3425
DoBBX8-1	Dark	0.4403
DoBBX8-1	Dark	0.3892
DoBBX8-1	Dark	0.4122
DoBBX8-1	Dark	0.3692
DoBBX8-1	Dark	0.4326
DoBBX8-1	Dark	0.1976
DoBBX8-1	Dark	0.3288
DoBBX8-1	Dark	0.4544
DoBBX8-1	Dark	0.3524
DoBBX8-1	Dark	0.4603
DoBBX8-1	Dark	0.5866
DoBBX8-1	Dark	0.3922
DoBBX8-1	Dark	0.5092
DoBBX8-1	Dark	0.5326
DoBBX8-1	Dark	0.1276
DoBBX8-1	Dark	0.4828
DoBBX8-1	Dark	0.3544
DoBBX8-2	Dark	0.442
DoBBX8-2	Dark	0.278
DoBBX8-2	Dark	0.391
DoBBX8-2	Dark	0.3303
DoBBX8-2	Dark	0.425
DoBBX8-2	Dark	0.4003
DoBBX8-2	Dark	0.414
DoBBX8-2	Dark	0.185
DoBBX8-2	Dark	0.1844
DoBBX8-2	Dark	0.3686
DoBBX8-2	Dark	0.3632
DoBBX8-2	Dark	0.2959
DoBBX8-2	Dark	0.4204
DoBBX8-2	Dark	0.1985
DoBBX8-2	Dark	0.2548
DoBBX8-2	Dark	0.3949
DoBBX8-2	Dark	0.3008
DoBBX8-2	Dark	0.6366
DoBBX8-2	Dark	0.2222
DoBBX8-2	Dark	0.5362
DoBBX8-2	Dark	0.2204
DoBBX8-2	Dark	0.1949
DoBBX8-2	Dark	0.6345
DoBBX8-2	Dark	0.1844
DoBBX8-2	Dark	0.125
DoBBX8-3	Dark	0.231
DoBBX8-3	Dark	0.2747
DoBBX8-3	Dark	0.1168
DoBBX8-3	Dark	0.1859
DoBBX8-3	Dark	0.2861
DoBBX8-3	Dark	0.1819
DoBBX8-3	Dark	0.3735
DoBBX8-3	Dark	0.1897
DoBBX8-3	Dark	0.3446
DoBBX8-3	Dark	0.363
DoBBX8-3	Dark	0.1796
DoBBX8-3	Dark	0.291
DoBBX8-3	Dark	0.2279
DoBBX8-3	Dark	0.2233
DoBBX8-3	Dark	0.1829
DoBBX8-3	Dark	0.2622
DoBBX8-3	Dark	0.4032
DoBBX8-3	Dark	0.3263
DoBBX8-3	Dark	0.37
DoBBX8-3	Dark	0.201
DoBBX8-3	Dark	0.231
DoBBX8-3	Dark	0.2323
DoBBX8-3	Dark	0.2258
DoBBX8-3	Dark	0.2
DoBBX8-3	Dark	0.3088
DoBBX8-3	Dark	0.2202
